# Supplementary material for: The Fox and the Grapes—How Physical Constraints Affect Value Based Decision Making
Source: PLoS One. 2015 Jun 10;10(6):e0127619. doi: 10.1371/journal.pone.0127619 (PMC4464737; doi:10.1371/journal.pone.0127619)
Supplement: S1 Dataset — (CSV) [file pone.0127619.s001.csv]

PbNr "condition" "round" "session" "item" "WTP" "WTP_RT" "familiarity" "familiarity_RT" "liking" "liking_RT" "wanting" "wanting_RT" "order" "age" "faculty" "gender"
1 1 "experimental" 1 "no_weight" "Chio Cheese" 2 5.1633 1 14.4395 2 15.8146 1 12.759 "no_weight_start" 27 "other" "f"
2 1 "experimental" 2 "no_weight" "Salty Licorice" 1.2 6.0658 2 5.8519 0 6.0069 1 10.3055 "no_weight_start" 27 "other" "f"
3 1 "experimental" 3 "no_weight" "AH Mini Digestive" 3 21.5387 0 8.7584 2 10.9865 3 6.5965 "no_weight_start" 27 "other" "f"
4 1 "experimental" 4 "no_weight" "Jelly Beans" 0.1 14.7713 3 11.9999 0 4.7706 0 3.8058 "no_weight_start" 27 "other" "f"
5 1 "experimental" 5 "no_weight" "Haribo Happy Cola" 3.5 22.4408 3 5.5312 3 8.6146 2 8.117 "no_weight_start" 27 "other" "f"
6 1 "experimental" 6 "no_weight" "Maltesers" 3.5 13.2675 3 4.5642 3 6.4426 3 9.2019 "no_weight_start" 27 "other" "f"
7 1 "experimental" 7 "no_weight" "Soft Fruitbears" 1 9.4577 0 1.6065 0 10.2509 1 14.0649 "no_weight_start" 27 "other" "f"
8 1 "experimental" 8 "no_weight" "Lays Paprika" 2 11.6132 1 7.0205 1 11.7549 2 8.0343 "no_weight_start" 27 "other" "f"
9 1 "experimental" 9 "no_weight" "Haribo Gummibears" 3.8 30.428 3 4.2807 3 5.2205 3 4.4911 "no_weight_start" 27 "other" "f"
10 1 "experimental" 10 "no_weight" "Rolo" 1.5 13.7353 1 6.0852 1 4.3857 1 6.4618 "no_weight_start" 27 "other" "f"
11 1 "experimental" 11 "no_weight" "KitKat" 2.5 20.6698 3 5.3836 3 5.4067 2 8.3005 "no_weight_start" 27 "other" "f"
12 1 "experimental" 12 "no_weight" "Trio Zoutjes" 1 13.8356 0 3.2114 0 5.7224 1 3.9552 "no_weight_start" 27 "other" "f"
13 1 "experimental" 13 "no_weight" "Snickers Crunch" 2.5 14.8214 1 12.8194 3 8.5799 3 6.8797 "no_weight_start" 27 "other" "f"
14 1 "experimental" 14 "no_weight" "Bitter Chocolate with Orange" 3 14.1196 1 12.4173 2 6.0069 2 6.1123 "no_weight_start" 27 "other" "f"
15 1 "experimental" 15 "no_weight" "Nut and Raisins Mix" 0.1 9.9092 2 6.35 0 3.5335 0 3.254 "no_weight_start" 27 "other" "f"
16 1 "experimental" 16 "no_weight" "Tuc Cheese" 3.5 16.6093 2 8.7086 3 6.1411 3 5.2435 "no_weight_start" 27 "other" "f"
17 1 "experimental" 17 "no_weight" "Milka Milk" 0.5 10.7444 3 3.9136 0 3.7007 0 2.8705 "no_weight_start" 27 "other" "f"
18 1 "experimental" 18 "no_weight" "Pistachios" 3.6 23.2596 3 3.7124 3 4.9372 3 4.8088 "no_weight_start" 27 "other" "f"
19 1 "experimental" 19 "no_weight" "Bounty Dark" 1 11.5798 3 4.9471 1 7.1939 1 3.6417 "no_weight_start" 27 "other" "f"
20 1 "experimental" 20 "no_weight" "Krakels Sesam" 2 15.8073 0 3.4611 1 6.9589 1 12.7623 "no_weight_start" 27 "other" "f"
21 1 "experimental" 21 "no_weight" "Thai Sweet Chili Nuts" 2.5 21.1375 0 5.5172 2 5.2553 2 5.4111 "no_weight_start" 27 "other" "f"
22 1 "experimental" 22 "no_weight" "Lion" 3 12.8664 3 2.8609 3 6.391 3 4.5079 "no_weight_start" 27 "other" "f"
23 1 "experimental" 23 "weight" "Snickers" 2 9.2237 3 3.8458 2 7.0269 2 6.6808 "no_weight_start" 27 "other" "f"
24 1 "experimental" 24 "weight" "Skittles" 3 12.8164 2 5.7838 3 4.3192 3 4.2238 "no_weight_start" 27 "other" "f"
25 1 "experimental" 25 "weight" "Cote dor BonBonBloc" 1.5 9.0066 1 9.0431 0 10.5028 1 5.7444 "no_weight_start" 27 "other" "f"
26 1 "experimental" 26 "weight" "Katjang Pedis" 1.7 19.9178 0 2.7095 0 4.6537 0 4.4214 "no_weight_start" 27 "other" "f"
27 1 "experimental" 27 "weight" "Krakels Kaese" 2 12.4655 0 1.7404 2 5.0879 1 6.162 "no_weight_start" 27 "other" "f"
28 1 "experimental" 28 "weight" "Sweet Licorice" 1.2 13.4514 2 5.1834 0 7.1922 0 5.176 "no_weight_start" 27 "other" "f"
29 1 "experimental" 29 "weight" "AH Biscuits Coconut" 1.5 24.0451 0 5.0327 0 1.7308 0 4.2075 "no_weight_start" 27 "other" "f"
30 1 "experimental" 30 "weight" "Bounty" 1.8 16.2919 3 5.1162 1 4.2205 1 5.3773 "no_weight_start" 27 "other" "f"
31 1 "experimental" 31 "weight" "Kinder Bueno" 2.8 20.6363 3 2.3762 3 3.7673 3 6.079 "no_weight_start" 27 "other" "f"
32 1 "experimental" 32 "weight" "Cashews" 2.5 16.1581 2 3.2778 1 3.1335 2 6.3453 "no_weight_start" 27 "other" "f"
33 1 "experimental" 33 "weight" "Fruity Bottles" 1.5 25.4486 0 1.975 1 4.9853 1 3.3218 "no_weight_start" 27 "other" "f"
34 1 "experimental" 34 "weight" "Twix" 2.2 15.2058 3 2.8768 2 5.4723 3 3.5886 "no_weight_start" 27 "other" "f"
35 1 "experimental" 35 "weight" "Lays Natural" 2.9 14.4874 2 2.5426 2 5.1045 2 5.4777 "no_weight_start" 27 "other" "f"
36 1 "experimental" 36 "weight" "Mars" 1.5 9.1068 3 7.288 1 3.817 1 5.8613 "no_weight_start" 27 "other" "f"
37 1 "experimental" 37 "weight" "Fruity Winegums" 1.7 14.5875 0 3.2779 2 6.1741 1 8.3684 "no_weight_start" 27 "other" "f"
38 1 "experimental" 38 "weight" "Milka Cream" 1.2 21.0039 2 3.7119 0 2.2641 0 2.1501 "no_weight_start" 27 "other" "f"
39 1 "experimental" 39 "weight" "Tuc Naturel" 3 10.0926 3 5.2497 2 6.7092 3 5.6443 "no_weight_start" 27 "other" "f"
40 1 "experimental" 40 "weight" "Fun Mix" 2.8 23.009 1 4.9467 1 5.64 2 3.4198 "no_weight_start" 27 "other" "f"
41 1 "experimental" 41 "weight" "Haribo Happy Cherries" 3.2 21.5051 3 3.3908 3 4.5539 3 3.773 "no_weight_start" 27 "other" "f"
42 1 "experimental" 42 "weight" "Nut Mix" 1.8 14.4538 1 11.1977 1 3.5341 1 3.6395 "no_weight_start" 27 "other" "f"
43 1 "experimental" 43 "weight" "Bugles Cheese" 2 21.923 0 1.9411 1 8.5964 1 7.8834 "no_weight_start" 27 "other" "f"
44 1 "experimental" 44 "weight" "MundM Choco" 2.5 17.9307 3 2.8109 2 4.4033 2 3.9564 "no_weight_start" 27 "other" "f"
45 2 "experimental" 1 "weight" "MundM Choco" 3.2 7.4013 2 5.905 2 8.5848 1 4.5001 "weight_start" 19 "LAW" "m"
46 2 "experimental" 2 "weight" "Sweet Licorice" 0.3 6.3675 0 1.943 0 2.9296 0 3.862 "weight_start" 19 "LAW" "m"
47 2 "experimental" 3 "weight" "Bitter Chocolate with Orange" 1.95 6.1509 1 3.0407 2 2.3888 1 1.2111 "weight_start" 19 "LAW" "m"
48 2 "experimental" 4 "weight" "Fruity Bottles" 1.99 6.9181 1 1.2449 2 4.0675 1 2.6162 "weight_start" 19 "LAW" "m"
49 2 "experimental" 5 "weight" "Lion" 1.3 6.4953 3 2.4994 3 2.6758 2 3.4152 "weight_start" 19 "LAW" "m"
50 2 "experimental" 6 "weight" "Snickers" 0.99 5.5454 3 4.1512 3 1.9528 1 4.1037 "weight_start" 19 "LAW" "m"
51 2 "experimental" 7 "weight" "Tuc Cheese" 1.5 4.0272 0 2.579 1 4.644 0 3.0728 "weight_start" 19 "LAW" "m"
52 2 "experimental" 8 "weight" "Haribo Happy Cherries" 2.5 3.3436 3 1.7624 3 2.0375 3 2.2302 "weight_start" 19 "LAW" "m"
53 2 "experimental" 9 "weight" "AH Mini Digestive" 0.75 5.3232 0 1.8933 1 6.7438 0 3.1727 "weight_start" 19 "LAW" "m"
54 2 "experimental" 10 "weight" "Lays Paprika" 1.36 4.6569 3 2.7743 0 1.7886 0 2.5194 "weight_start" 19 "LAW" "m"
55 2 "experimental" 11 "weight" "Thai Sweet Chili Nuts" 1.85 8.064 0 1.5364 0 2.0829 0 1.7122 "weight_start" 19 "LAW" "m"
56 2 "experimental" 12 "weight" "Kinder Bueno" 1.5 2.5894 3 3.0905 2 2.2311 1 3.2259 "weight_start" 19 "LAW" "m"
57 2 "experimental" 13 "weight" "Chio Cheese" 2 5.7432 0 3.1159 1 2.0854 1 2.1278 "weight_start" 19 "LAW" "m"
58 2 "experimental" 14 "weight" "Skittles" 2.1 4.7312 0 2.2258 0 0 1 2.0532 "weight_start" 19 "LAW" "m"
59 2 "experimental" 15 "weight" "Bounty" 1.2 2.5187 3 0.873 3 2.6812 3 0.8224 "weight_start" 19 "LAW" "m"
60 2 "experimental" 16 "weight" "Krakels Sesam" 2 6.9726 0 2.2581 1 0.8114 1 0.6493 "weight_start" 19 "LAW" "m"
61 2 "experimental" 17 "weight" "Cashews" 2.3 5.7444 3 2.244 1 2.8762 1 0.9901 "weight_start" 19 "LAW" "m"
62 2 "experimental" 18 "weight" "KitKat" 1.5 4.1562 3 1.3863 2 3.5288 1 1.8939 "weight_start" 19 "LAW" "m"
63 2 "experimental" 19 "weight" "Milka Milk" 2.15 3.7543 3 4.3292 3 1.3171 3 1.7623 "weight_start" 19 "LAW" "m"
64 2 "experimental" 20 "weight" "Fruity Winegums" 1.25 4.1799 0 1.3601 1 3.7807 0 1.309 "weight_start" 19 "LAW" "m"
65 2 "experimental" 21 "weight" "Trio Zoutjes" 1.75 3.8787 0 1.0964 1 2.5542 1 1.6658 "weight_start" 19 "LAW" "m"
66 2 "experimental" 22 "weight" "Nut and Raisins Mix" 2.55 5.2419 0 4.6106 3 2.4492 3 1.942 "weight_start" 19 "LAW" "m"
67 2 "experimental" 23 "no_weight" "Milka Cream" 2.1 5.437 3 2.5691 2 1.6648 2 2.4458 "weight_start" 19 "LAW" "m"
68 2 "experimental" 24 "no_weight" "Soft Fruitbears" 1.55 7.7231 1 1.9643 1 3.0178 1 4.9551 "weight_start" 19 "LAW" "m"
69 2 "experimental" 25 "no_weight" "Jelly Beans" 0.5 5.6395 1 2.3228 0 2.0204 0 3.398 "weight_start" 19 "LAW" "m"
70 2 "experimental" 26 "no_weight" "Rolo" 0.95 10.3278 0 1.24 1 2.0897 0 2.1329 "weight_start" 19 "LAW" "m"
71 2 "experimental" 27 "no_weight" "Nut Mix" 2.25 4.2759 1 3.1833 3 1.8545 3 2.36 "weight_start" 19 "LAW" "m"
72 2 "experimental" 28 "no_weight" "Fun Mix" 1.35 4.3614 0 1.7293 1 3.2811 1 2.275 "weight_start" 19 "LAW" "m"
73 2 "experimental" 29 "no_weight" "AH Biscuits Coconut" 0.75 8.3425 0 0.7659 1 3.8908 0 1.8992 "weight_start" 19 "LAW" "m"
74 2 "experimental" 30 "no_weight" "Haribo Gummibears" 2.55 4.4181 3 0.8281 3 1.8507 3 0.8248 "weight_start" 19 "LAW" "m"
75 2 "experimental" 31 "no_weight" "Krakels Kaese" 1.5 6.0419 0 0.9428 1 1.6987 1 1.4286 "weight_start" 19 "LAW" "m"
76 2 "experimental" 32 "no_weight" "Mars" 0.7 3.8182 3 1.8286 1 3.3731 1 2.1712 "weight_start" 19 "LAW" "m"
77 2 "experimental" 33 "no_weight" "Snickers Crunch" 0.85 6.8125 0 1.86 0 0 1 3.4307 "weight_start" 19 "LAW" "m"
78 2 "experimental" 34 "no_weight" "Bugles Cheese" 1.25 7.6666 0 1.5678 1 0.7678 1 1.2418 "weight_start" 19 "LAW" "m"
79 2 "experimental" 35 "no_weight" "Pistachios" 3.15 9.0287 3 2.0176 3 1.8456 3 2.812 "weight_start" 19 "LAW" "m"
80 2 "experimental" 36 "no_weight" "Salty Licorice" 1.25 4.2682 0 1.4461 0 0.831 0 1.1251 "weight_start" 19 "LAW" "m"
81 2 "experimental" 37 "no_weight" "Tuc Naturel" 1.25 2.932 1 2.0949 1 4.187 1 3.0912 "weight_start" 19 "LAW" "m"
82 2 "experimental" 38 "no_weight" "Katjang Pedis" 2 10.0669 0 0.9393 0 1.0345 0 1.3117 "weight_start" 19 "LAW" "m"
83 2 "experimental" 39 "no_weight" "Cote dor BonBonBloc" 3.5 3.8624 1 1.8661 3 1.3014 3 2.9574 "weight_start" 19 "LAW" "m"
84 2 "experimental" 40 "no_weight" "Maltesers" 2.6 7.6258 1 1.5852 2 1.578 2 2.4965 "weight_start" 19 "LAW" "m"
85 2 "experimental" 41 "no_weight" "Twix" 0.8 4.0374 3 2.326 1 2.5771 1 1.4434 "weight_start" 19 "LAW" "m"
86 2 "experimental" 42 "no_weight" "Haribo Happy Cola" 2.25 6.9273 3 1.4396 3 1.9273 3 1.2804 "weight_start" 19 "LAW" "m"
87 2 "experimental" 43 "no_weight" "Bounty Dark" 1.2 4.7851 1 2.6096 3 1.1979 3 2.5936 "weight_start" 19 "LAW" "m"
88 2 "experimental" 44 "no_weight" "Lays Natural" 1.5 5.7435 2 2.3544 2 2.2542 2 3.8188 "weight_start" 19 "LAW" "m"
89 3 "experimental" 1 "no_weight" "Nut and Raisins Mix" 0.15 15.7037 2 6.5034 0 8.601 0 3.5625 "no_weight_start" 26 "FASOS" "m"
90 3 "experimental" 2 "no_weight" "Milka Milk" 1 9.881 3 3.5362 1 4.8229 1 6.4584 "no_weight_start" 26 "FASOS" "m"
91 3 "experimental" 3 "no_weight" "Krakels Kaese" 1.15 9.886 1 5.3869 1 4.8117 1 3.8944 "no_weight_start" 26 "FASOS" "m"
92 3 "experimental" 4 "no_weight" "Fruity Winegums" 2 10.1849 2 3.4671 2 4.0427 2 4.0514 "no_weight_start" 26 "FASOS" "m"
93 3 "experimental" 5 "no_weight" "Pistachios" 1.5 4.7021 3 3.0601 1 5.8698 1 4.7335 "no_weight_start" 26 "FASOS" "m"
94 3 "experimental" 6 "no_weight" "Thai Sweet Chili Nuts" 3.2 8.1029 0 6.625 2 6.098 3 2.7109 "no_weight_start" 26 "FASOS" "m"
95 3 "experimental" 7 "no_weight" "Bitter Chocolate with Orange" 3.9 6.2715 3 2.6303 3 3.1867 3 4.1576 "no_weight_start" 26 "FASOS" "m"
96 3 "experimental" 8 "no_weight" "Fruity Bottles" 1.6 10.1132 2 3.2735 2 6.1582 1 1.9464 "no_weight_start" 26 "FASOS" "m"
97 3 "experimental" 9 "no_weight" "Kinder Bueno" 0.9 7.2691 3 2.5427 1 2.6767 1 5.0948 "no_weight_start" 26 "FASOS" "m"
98 3 "experimental" 10 "no_weight" "Bugles Cheese" 3 5.467 3 3.0499 2 4.4839 2 3.2911 "no_weight_start" 26 "FASOS" "m"
99 3 "experimental" 11 "no_weight" "Lays Natural" 1.8 10.8517 3 2.8798 1 3.9529 1 3.8559 "no_weight_start" 26 "FASOS" "m"
100 3 "experimental" 12 "no_weight" "Salty Licorice" 0 4.5663 3 2.5664 0 1.4608 0 2.1961 "no_weight_start" 26 "FASOS" "m"
101 3 "experimental" 13 "no_weight" "AH Biscuits Coconut" 1.2 8.5539 0 4.9886 1 3.4292 1 2.6684 "no_weight_start" 26 "FASOS" "m"
102 3 "experimental" 14 "no_weight" "Tuc Naturel" 2.4 8.1021 3 2.4535 2 2.747 2 2.5096 "no_weight_start" 26 "FASOS" "m"
103 3 "experimental" 15 "no_weight" "KitKat" 3.5 8.5191 3 2.2645 3 2.5777 3 3.055 "no_weight_start" 26 "FASOS" "m"
104 3 "experimental" 16 "no_weight" "Lion" 3.5 5.4448 3 2.2335 3 2.1582 3 2.2937 "no_weight_start" 26 "FASOS" "m"
105 3 "experimental" 17 "no_weight" "Snickers" 2.7 6.4685 3 2.1905 2 2.8473 2 2.4711 "no_weight_start" 26 "FASOS" "m"
106 3 "experimental" 18 "no_weight" "Maltesers" 4 3.7171 3 2.9484 3 1.9043 3 2.5055 "no_weight_start" 26 "FASOS" "m"
107 3 "experimental" 19 "no_weight" "Haribo Happy Cherries" 2.4 7.2616 2 2.34 2 2.9367 2 5.4424 "no_weight_start" 26 "FASOS" "m"
108 3 "experimental" 20 "no_weight" "Fun Mix" 2.7 15.0144 2 6.5376 2 2.4501 2 2.7741 "no_weight_start" 26 "FASOS" "m"
109 3 "experimental" 21 "no_weight" "Skittles" 2.1 8.7093 1 3.4629 2 2.8299 1 6.7804 "no_weight_start" 26 "FASOS" "m"
110 3 "experimental" 22 "no_weight" "Bounty Dark" 3 6.7706 2 2.7291 2 3.5011 2 3.8275 "no_weight_start" 26 "FASOS" "m"
111 3 "experimental" 23 "weight" "Bounty" 2 5.768 3 2.2444 2 3.9371 1 1.5948 "no_weight_start" 26 "FASOS" "m"
112 3 "experimental" 24 "weight" "Rolo" 2 3.4185 3 2.3219 2 3.4426 1 3.0208 "no_weight_start" 26 "FASOS" "m"
113 3 "experimental" 25 "weight" "Twix" 1.5 8.0017 3 2.2788 2 8.5127 1 2.1843 "no_weight_start" 26 "FASOS" "m"
114 3 "experimental" 26 "weight" "Milka Cream" 2.14 9.3667 0 7.9038 3 6.3194 2 5.6913 "no_weight_start" 26 "FASOS" "m"
115 3 "experimental" 27 "weight" "Trio Zoutjes" 1.6 7.6614 0 1.4671 1 4.696 1 5.1138 "no_weight_start" 26 "FASOS" "m"
116 3 "experimental" 28 "weight" "Jelly Beans" 1 5.0843 1 3.0232 1 5.4996 1 4.134 "no_weight_start" 26 "FASOS" "m"
117 3 "experimental" 29 "weight" "Sweet Licorice" 0 2.8707 2 3.511 0 3.137 0 2.321 "no_weight_start" 26 "FASOS" "m"
118 3 "experimental" 30 "weight" "AH Mini Digestive" 3 9.3788 2 4.5223 3 2.9436 2 3.8108 "no_weight_start" 26 "FASOS" "m"
119 3 "experimental" 31 "weight" "Haribo Gummibears" 2.1 11.5694 3 3.1144 2 3.3458 1 5.6358 "no_weight_start" 26 "FASOS" "m"
120 3 "experimental" 32 "weight" "Snickers Crunch" 2.3 6.4967 1 5.1777 2 2.8671 1 2.4163 "no_weight_start" 26 "FASOS" "m"
121 3 "experimental" 33 "weight" "Chio Cheese" 3.9 7.6062 1 2.9207 3 3.434 3 2.5492 "no_weight_start" 26 "FASOS" "m"
122 3 "experimental" 34 "weight" "Tuc Cheese" 3.4 7.371 3 3.1513 3 3.0945 2 4.1763 "no_weight_start" 26 "FASOS" "m"
123 3 "experimental" 35 "weight" "MundM Choco" 2.7 7.4969 3 2.1927 2 3.0437 2 2.641 "no_weight_start" 26 "FASOS" "m"
124 3 "experimental" 36 "weight" "Soft Fruitbears" 2.4 9.6687 3 4.5119 2 8.5299 1 2.3565 "no_weight_start" 26 "FASOS" "m"
125 3 "experimental" 37 "weight" "Haribo Happy Cola" 2.4 6.8197 3 2.5316 2 4.0677 1 2.5483 "no_weight_start" 26 "FASOS" "m"
126 3 "experimental" 38 "weight" "Nut Mix" 0.15 4.1012 3 2.5235 0 3.6233 0 2.0185 "no_weight_start" 26 "FASOS" "m"
127 3 "experimental" 39 "weight" "Lays Paprika" 3.15 6.8876 3 3.0363 2 3.2503 2 2.5637 "no_weight_start" 26 "FASOS" "m"
128 3 "experimental" 40 "weight" "Cote dor BonBonBloc" 2 6.9028 2 2.0252 1 4.0333 1 3.6904 "no_weight_start" 26 "FASOS" "m"
129 3 "experimental" 41 "weight" "Mars" 1 6.2464 3 3.1506 3 4.1337 1 3.1548 "no_weight_start" 26 "FASOS" "m"
130 3 "experimental" 42 "weight" "Katjang Pedis" 0.5 10.4819 0 1.9026 0 4.2158 0 2.0536 "no_weight_start" 26 "FASOS" "m"
131 3 "experimental" 43 "weight" "Cashews" 0.15 9.0683 3 3.226 0 1.7881 0 1.7383 "no_weight_start" 26 "FASOS" "m"
132 3 "experimental" 44 "weight" "Krakels Sesam" 2 5.6763 1 3.1797 2 2.812 1 3.8383 "no_weight_start" 26 "FASOS" "m"
133 4 "experimental" 1 "weight" "Nut and Raisins Mix" 2 5.914 1 5.7957 2 8.2248 1 6.2588 "weight_start" 23 "SBE" "m"
134 4 "experimental" 2 "weight" "Rolo" 1 5.462 2 3.7015 1 7.4551 1 4.9476 "weight_start" 23 "SBE" "m"
135 4 "experimental" 3 "weight" "AH Biscuits Coconut" 1.5 6.2217 1 4.9454 1 4.2219 1 3.1811 "weight_start" 23 "SBE" "m"
136 4 "experimental" 4 "weight" "Fruity Winegums" 0.01 9.4213 3 3.4086 0 1.9896 0 2.2052 "weight_start" 23 "SBE" "m"
137 4 "experimental" 5 "weight" "Thai Sweet Chili Nuts" 2.5 6.4857 3 1.7879 3 2.3994 2 2.8457 "weight_start" 23 "SBE" "m"
138 4 "experimental" 6 "weight" "Bitter Chocolate with Orange" 3 8.9586 2 3.2478 3 2.6308 3 2.7996 "weight_start" 23 "SBE" "m"
139 4 "experimental" 7 "weight" "Fun Mix" 3 5.3347 1 2.3141 3 4.1806 2 3.8621 "weight_start" 23 "SBE" "m"
140 4 "experimental" 8 "weight" "Milka Milk" 1.5 4.5337 2 2.2885 2 3.841 1 4.1705 "weight_start" 23 "SBE" "m"
141 4 "experimental" 9 "weight" "Haribo Happy Cherries" 1 7.3126 2 2.7408 1 1.9241 0 3.7743 "weight_start" 23 "SBE" "m"
142 4 "experimental" 10 "weight" "Cashews" 3.99 5.6975 3 1.7532 3 1.1625 3 1.36 "weight_start" 23 "SBE" "m"
143 4 "experimental" 11 "weight" "Maltesers" 3.99 3.6861 3 5.6091 3 1.1155 3 1.1414 "weight_start" 23 "SBE" "m"
144 4 "experimental" 12 "weight" "Krakels Kaese" 0.5 5.6545 2 3.132 1 1.7452 1 4.6991 "weight_start" 23 "SBE" "m"
145 4 "experimental" 13 "weight" "Snickers Crunch" 1 4.8359 3 1.6653 3 3.3123 2 2.6085 "weight_start" 23 "SBE" "m"
146 4 "experimental" 14 "weight" "Lion" 1.2 3.9265 3 1.8553 3 3.0612 2 2.5526 "weight_start" 23 "SBE" "m"
147 4 "experimental" 15 "weight" "Salty Licorice" 0.01 4.0943 3 2.2171 0 3.558 0 3.5215 "weight_start" 23 "SBE" "m"
148 4 "experimental" 16 "weight" "Bugles Cheese" 1.5 2.9377 3 2.4043 2 3.9649 2 2.7721 "weight_start" 23 "SBE" "m"
149 4 "experimental" 17 "weight" "Twix" 1.2 4.1398 2 1.851 2 3.1942 1 2.3569 "weight_start" 23 "SBE" "m"
150 4 "experimental" 18 "weight" "Lays Paprika" 1 6.0801 2 2.2166 2 3.5736 1 4.2295 "weight_start" 23 "SBE" "m"
151 4 "experimental" 19 "weight" "Jelly Beans" 1 6.4467 0 1.3961 1 2.1714 1 2.6521 "weight_start" 23 "SBE" "m"
152 4 "experimental" 20 "weight" "Tuc Naturel" 1.2 6.1456 2 2.0179 1 3.5737 1 2.9497 "weight_start" 23 "SBE" "m"
153 4 "experimental" 21 "weight" "Fruity Bottles" 1.5 4.5762 3 1.9078 3 3.307 2 2.8661 "weight_start" 23 "SBE" "m"
154 4 "experimental" 22 "weight" "Bounty Dark" 1 4.9546 1 2.3367 1 4.1958 1 2.1492 "weight_start" 23 "SBE" "m"
155 4 "experimental" 23 "no_weight" "Krakels Sesam" 1.5 5.2092 2 2.8496 1 3.8032 1 2.1243 "weight_start" 23 "SBE" "m"
156 4 "experimental" 24 "no_weight" "Snickers" 0.8 6.9496 3 1.3011 1 2.9428 0 2.2644 "weight_start" 23 "SBE" "m"
157 4 "experimental" 25 "no_weight" "Nut Mix" 3.5 6.0911 3 1.4653 3 2.1704 3 2.3356 "weight_start" 23 "SBE" "m"
158 4 "experimental" 26 "no_weight" "Haribo Gummibears" 1.5 4.3068 2 2.9084 1 7.6536 1 1.9915 "weight_start" 23 "SBE" "m"
159 4 "experimental" 27 "no_weight" "Trio Zoutjes" 1.5 3.8721 2 2.4478 2 0.9108 1 4.4335 "weight_start" 23 "SBE" "m"
160 4 "experimental" 28 "no_weight" "Chio Cheese" 2 3.2382 3 1.4184 2 2.2943 1 0.9251 "weight_start" 23 "SBE" "m"
161 4 "experimental" 29 "no_weight" "MundM Choco" 3.5 2.3107 3 0.852 3 1.2432 3 0.8299 "weight_start" 23 "SBE" "m"
162 4 "experimental" 30 "no_weight" "Haribo Happy Cola" 1 5.4053 2 2.4503 2 1.2426 1 2.9746 "weight_start" 23 "SBE" "m"
163 4 "experimental" 31 "no_weight" "Skittles" 1 3.146 2 2.1326 2 1.7988 1 2.352 "weight_start" 23 "SBE" "m"
164 4 "experimental" 32 "no_weight" "Lays Natural" 1.2 5.1932 3 1.0092 3 3.0873 2 1.6021 "weight_start" 23 "SBE" "m"
165 4 "experimental" 33 "no_weight" "Sweet Licorice" 0.5 3.5168 3 2.5159 1 1.5686 0 2.9177 "weight_start" 23 "SBE" "m"
166 4 "experimental" 34 "no_weight" "Kinder Bueno" 1 1.4882 3 1.0801 2 2.9046 2 0.9151 "weight_start" 23 "SBE" "m"
167 4 "experimental" 35 "no_weight" "Bounty" 0.8 5.2651 1 3.1674 1 3.2402 1 3.0958 "weight_start" 23 "SBE" "m"
168 4 "experimental" 36 "no_weight" "Tuc Cheese" 1.5 5.5959 2 2.6157 1 2.6081 1 2.7298 "weight_start" 23 "SBE" "m"
169 4 "experimental" 37 "no_weight" "Katjang Pedis" 2 3.4775 2 2.4946 3 2.616 3 0.6508 "weight_start" 23 "SBE" "m"
170 4 "experimental" 38 "no_weight" "Milka Cream" 1.8 6.5302 2 1.9563 3 1.7099 2 2.9437 "weight_start" 23 "SBE" "m"
171 4 "experimental" 39 "no_weight" "AH Mini Digestive" 0.8 6.3037 1 1.5683 2 2.2179 1 2.3022 "weight_start" 23 "SBE" "m"
172 4 "experimental" 40 "no_weight" "Cote dor BonBonBloc" 1.5 2.3177 2 2.9033 2 2.5222 2 2.5753 "weight_start" 23 "SBE" "m"
173 4 "experimental" 41 "no_weight" "KitKat" 1.5 5.1362 3 1.6733 3 3.5443 2 1.821 "weight_start" 23 "SBE" "m"
174 4 "experimental" 42 "no_weight" "Pistachios" 3.5 5.6536 3 0.6204 3 0.76 3 1.039 "weight_start" 23 "SBE" "m"
175 4 "experimental" 43 "no_weight" "Soft Fruitbears" 1 1.9948 2 2.5845 1 5.3925 1 4.4475 "weight_start" 23 "SBE" "m"
176 4 "experimental" 44 "no_weight" "Mars" 0.8 3.4954 3 1.2896 2 2.4314 2 1.4833 "weight_start" 23 "SBE" "m"
177 5 "experimental" 1 "no_weight" "Bugles Cheese" 2.4 79.8558 1 4.1067 2 7.9351 1 4.2321 "no_weight_start" 23 "FASOS" "m"
178 5 "experimental" 2 "no_weight" "Twix" 3 4.0371 3 3.1922 3 4.0431 2 3.0891 "no_weight_start" 23 "FASOS" "m"
179 5 "experimental" 3 "no_weight" "Lays Natural" 3.5 4.6685 3 2.5437 2 2.7875 2 3.9176 "no_weight_start" 23 "FASOS" "m"
180 5 "experimental" 4 "no_weight" "Fruity Winegums" 1.75 4.8264 1 2.6592 1 2.5848 1 4.0857 "no_weight_start" 23 "FASOS" "m"
181 5 "experimental" 5 "no_weight" "Haribo Gummibears" 4 2.5323 3 2.6317 3 2.2436 3 1.9913 "no_weight_start" 23 "FASOS" "m"
182 5 "experimental" 6 "no_weight" "Fun Mix" 2.2 5.6367 2 2.5113 1 2.5924 1 2.5063 "no_weight_start" 23 "FASOS" "m"
183 5 "experimental" 7 "no_weight" "Haribo Happy Cola" 2.5 3.8125 3 2.7436 1 3.9292 1 1.3954 "no_weight_start" 23 "FASOS" "m"
184 5 "experimental" 8 "no_weight" "Bitter Chocolate with Orange" 1.5 3.7408 2 2.9273 2 3.2566 1 1.8666 "no_weight_start" 23 "FASOS" "m"
185 5 "experimental" 9 "no_weight" "Snickers Crunch" 1.2 4.4632 2 2.6825 1 1.5456 1 1.8606 "no_weight_start" 23 "FASOS" "m"
186 5 "experimental" 10 "no_weight" "Bounty Dark" 2.4 3.5732 3 2.3182 3 2.1493 2 1.5265 "no_weight_start" 23 "FASOS" "m"
187 5 "experimental" 11 "no_weight" "Rolo" 0.75 5.0784 1 2.9586 0 3.0011 0 1.2884 "no_weight_start" 23 "FASOS" "m"
188 5 "experimental" 12 "no_weight" "Lion" 2.4 3.2052 3 2.3202 2 1.6381 2 3.4262 "no_weight_start" 23 "FASOS" "m"
189 5 "experimental" 13 "no_weight" "Salty Licorice" 1 4.4937 3 2.499 0 1.2773 0 1.4126 "no_weight_start" 23 "FASOS" "m"
190 5 "experimental" 14 "no_weight" "Katjang Pedis" 2.6 5.0803 1 2.047 0 2.4556 0 1.4416 "no_weight_start" 23 "FASOS" "m"
191 5 "experimental" 15 "no_weight" "Milka Milk" 2 3.3511 3 1.8898 2 2.4042 2 2.9371 "no_weight_start" 23 "FASOS" "m"
192 5 "experimental" 16 "no_weight" "Maltesers" 1.9 4.6026 3 1.8782 1 2.5894 1 2.6649 "no_weight_start" 23 "FASOS" "m"
193 5 "experimental" 17 "no_weight" "Jelly Beans" 2.8 3.3883 3 1.9395 3 1.913 3 1.6357 "no_weight_start" 23 "FASOS" "m"
194 5 "experimental" 18 "no_weight" "Tuc Cheese" 1 4.3797 3 1.8541 1 2.4502 1 2.1961 "no_weight_start" 23 "FASOS" "m"
195 5 "experimental" 19 "no_weight" "Krakels Sesam" 2.6 3.9135 2 2.1741 1 2.5989 0 2.2502 "no_weight_start" 23 "FASOS" "m"
196 5 "experimental" 20 "no_weight" "Cashews" 3.2 4.0386 3 1.4375 2 2.1466 2 2.53 "no_weight_start" 23 "FASOS" "m"
197 5 "experimental" 21 "no_weight" "Nut and Raisins Mix" 2 3.2704 3 2.7501 1 1.9937 1 1.484 "no_weight_start" 23 "FASOS" "m"
198 5 "experimental" 22 "no_weight" "AH Biscuits Coconut" 3 4.4854 3 2.0296 1 1.3949 1 2.5282 "no_weight_start" 23 "FASOS" "m"
199 5 "experimental" 23 "weight" "Cote dor BonBonBloc" 2.4 4.5002 3 1.6756 2 2.0616 2 2.9545 "no_weight_start" 23 "FASOS" "m"
200 5 "experimental" 24 "weight" "Nut Mix" 3.1 5.2202 3 4.1515 1 1.6767 1 0.8579 "no_weight_start" 23 "FASOS" "m"
201 5 "experimental" 25 "weight" "Trio Zoutjes" 2.75 5.9779 3 2.8046 1 0.7784 1 1.3565 "no_weight_start" 23 "FASOS" "m"
202 5 "experimental" 26 "weight" "Kinder Bueno" 1.85 6.4708 3 2.1044 2 2.2948 2 1.3765 "no_weight_start" 23 "FASOS" "m"
203 5 "experimental" 27 "weight" "Haribo Happy Cherries" 2 3.668 3 1.3539 3 2.1778 3 1.2579 "no_weight_start" 23 "FASOS" "m"
204 5 "experimental" 28 "weight" "Thai Sweet Chili Nuts" 1.9 6.9502 2 2.4922 0 1.7257 0 2.3526 "no_weight_start" 23 "FASOS" "m"
205 5 "experimental" 29 "weight" "Chio Cheese" 3.2 3.8919 1 2.7254 2 1.9088 2 1.3753 "no_weight_start" 23 "FASOS" "m"
206 5 "experimental" 30 "weight" "Fruity Bottles" 2.7 5.1221 1 2.246 2 2.33 2 1.2431 "no_weight_start" 23 "FASOS" "m"
207 5 "experimental" 31 "weight" "Sweet Licorice" 2.5 5.758 2 3.6424 0 2.8404 0 1.3196 "no_weight_start" 23 "FASOS" "m"
208 5 "experimental" 32 "weight" "Bounty" 0.75 3.6032 3 1.8053 2 1.865 2 3.0134 "no_weight_start" 23 "FASOS" "m"
209 5 "experimental" 33 "weight" "MundM Choco" 3 2.8244 3 1.8179 3 2.2595 3 1.6645 "no_weight_start" 23 "FASOS" "m"
210 5 "experimental" 34 "weight" "Milka Cream" 2.2 3.8544 3 1.5023 2 3.2542 1 2.2188 "no_weight_start" 23 "FASOS" "m"
211 5 "experimental" 35 "weight" "Tuc Naturel" 0.9 4.5456 3 2.6887 1 1.4733 1 2.6223 "no_weight_start" 23 "FASOS" "m"
212 5 "experimental" 36 "weight" "Lays Paprika" 1.5 2.8952 3 2.0127 1 1.7506 1 1.729 "no_weight_start" 23 "FASOS" "m"
213 5 "experimental" 37 "weight" "Skittles" 2.5 2.9386 3 1.4005 2 1.8235 2 2.217 "no_weight_start" 23 "FASOS" "m"
214 5 "experimental" 38 "weight" "Mars" 1.9 4.1924 3 2.0919 2 2.795 2 1.5351 "no_weight_start" 23 "FASOS" "m"
215 5 "experimental" 39 "weight" "Snickers" 1.9 3.3441 3 1.5624 2 2.3551 2 1.1759 "no_weight_start" 23 "FASOS" "m"
216 5 "experimental" 40 "weight" "Soft Fruitbears" 1.2 4.8465 1 2.308 1 1.7735 1 2.6574 "no_weight_start" 23 "FASOS" "m"
217 5 "experimental" 41 "weight" "Krakels Kaese" 1.4 4.6874 2 1.8378 1 1.6658 1 2.1987 "no_weight_start" 23 "FASOS" "m"
218 5 "experimental" 42 "weight" "KitKat" 1.8 3.3454 3 2.2814 2 2.2853 1 1.6842 "no_weight_start" 23 "FASOS" "m"
219 5 "experimental" 43 "weight" "AH Mini Digestive" 0.5 4.6107 2 1.8726 0 1.4352 0 2.5056 "no_weight_start" 23 "FASOS" "m"
220 5 "experimental" 44 "weight" "Pistachios" 1 2.3255 3 1.3599 1 2.1888 1 2.4097 "no_weight_start" 23 "FASOS" "m"
221 6 "experimental" 1 "weight" "Lays Natural" 0.95 8.8809 2 6.8213 2 16.0527 1 9.1161 "weight_start" 26 "FHML" "f"
222 6 "experimental" 2 "weight" "Maltesers" 1.65 9.134 1 8.0044 2 8.1892 2 5.2425 "weight_start" 26 "FHML" "f"
223 6 "experimental" 3 "weight" "Kinder Bueno" 1 21.5083 2 7.1989 1 7.7604 1 7.2621 "weight_start" 26 "FHML" "f"
224 6 "experimental" 4 "weight" "Skittles" 1.5 15.4621 1 3.797 1 8.4205 1 3.9624 "weight_start" 26 "FHML" "f"
225 6 "experimental" 5 "weight" "Krakels Kaese" 1.2 13.3442 2 2.9163 1 3.7051 1 10.4056 "weight_start" 26 "FHML" "f"
226 6 "experimental" 6 "weight" "Haribo Happy Cherries" 1 11.3703 1 4.7455 0 9.1739 0 3.7235 "weight_start" 26 "FHML" "f"
227 6 "experimental" 7 "weight" "Soft Fruitbears" 0.5 9.9881 1 6.415 0 8.1533 0 2.9491 "weight_start" 26 "FHML" "f"
228 6 "experimental" 8 "weight" "Tuc Naturel" 1.5 11.5807 1 7.0116 1 3.1438 1 3.4334 "weight_start" 26 "FHML" "f"
229 6 "experimental" 9 "weight" "Snickers" 1 8.1172 2 5.4411 2 4.3894 2 2.4592 "weight_start" 26 "FHML" "f"
230 6 "experimental" 10 "weight" "Salty Licorice" 0.75 11.4838 0 3.7754 1 10.9707 1 4.3344 "weight_start" 26 "FHML" "f"
231 6 "experimental" 11 "weight" "Pistachios" 2 11.5245 2 4.1705 2 3.8495 3 7.3096 "weight_start" 26 "FHML" "f"
232 6 "experimental" 12 "weight" "Haribo Gummibears" 1 6.5288 1 3.103 0 4.9296 0 2.9419 "weight_start" 26 "FHML" "f"
233 6 "experimental" 13 "weight" "Milka Milk" 0.95 11.3917 2 5.6098 1 3.37 1 8.1294 "weight_start" 26 "FHML" "f"
234 6 "experimental" 14 "weight" "Thai Sweet Chili Nuts" 1.5 7.9608 3 7.2712 3 5.8698 3 3.1836 "weight_start" 26 "FHML" "f"
235 6 "experimental" 15 "weight" "Nut Mix" 1.5 8.6649 2 7.1792 2 2.2378 2 2.8611 "weight_start" 26 "FHML" "f"
236 6 "experimental" 16 "weight" "Chio Cheese" 1.25 15.5798 1 4.2276 2 7.5535 1 5.0673 "weight_start" 26 "FHML" "f"
237 6 "experimental" 17 "weight" "AH Biscuits Coconut" 1.75 9.3498 2 2.6442 3 3.4668 3 4.8259 "weight_start" 26 "FHML" "f"
238 6 "experimental" 18 "weight" "Lion" 0.75 8.6744 1 2.0564 1 4.6942 1 2.1378 "weight_start" 26 "FHML" "f"
239 6 "experimental" 19 "weight" "Bitter Chocolate with Orange" 1.25 9.9695 1 4.6674 1 3.3445 1 6.8833 "weight_start" 26 "FHML" "f"
240 6 "experimental" 20 "weight" "KitKat" 1 6.9006 3 2.3145 2 2.1164 2 5.2118 "weight_start" 26 "FHML" "f"
241 6 "experimental" 21 "weight" "Bounty Dark" 0.75 11.6451 2 3.7817 3 4.1352 3 4.1626 "weight_start" 26 "FHML" "f"
242 6 "experimental" 22 "weight" "Fun Mix" 1.95 15.1766 2 3.3056 2 4.2328 2 4.469 "weight_start" 26 "FHML" "f"
243 6 "experimental" 23 "no_weight" "Tuc Cheese" 0.75 8.8591 1 3.6014 1 6.3435 1 2.1779 "weight_start" 26 "FHML" "f"
244 6 "experimental" 24 "no_weight" "Twix" 1.25 4.0435 2 3.9505 3 3.5362 3 4.5912 "weight_start" 26 "FHML" "f"
245 6 "experimental" 25 "no_weight" "Sweet Licorice" 0.75 8.1632 0 3.2686 1 3.9782 1 1.9196 "weight_start" 26 "FHML" "f"
246 6 "experimental" 26 "no_weight" "AH Mini Digestive" 1.3 8.9738 2 3.3894 2 5.2711 2 1.9434 "weight_start" 26 "FHML" "f"
247 6 "experimental" 27 "no_weight" "Rolo" 1 9.562 1 3.4548 1 2.732 1 3.2764 "weight_start" 26 "FHML" "f"
248 6 "experimental" 28 "no_weight" "Nut and Raisins Mix" 1.95 7.3495 2 4.2558 3 5.8377 3 4.5131 "weight_start" 26 "FHML" "f"
249 6 "experimental" 29 "no_weight" "Trio Zoutjes" 1.2 9.853 1 4.1169 1 4.1009 1 3.7836 "weight_start" 26 "FHML" "f"
250 6 "experimental" 30 "no_weight" "Fruity Winegums" 1.75 12.7928 1 4.3116 2 2.49 2 4.1298 "weight_start" 26 "FHML" "f"
251 6 "experimental" 31 "no_weight" "Mars" 0.9 9.8927 2 8.4198 2 9.0942 2 4.7298 "weight_start" 26 "FHML" "f"
252 6 "experimental" 32 "no_weight" "Milka Cream" 1.5 9.0503 2 3.4862 1 4.4965 1 8.8502 "weight_start" 26 "FHML" "f"
253 6 "experimental" 33 "no_weight" "Krakels Sesam" 1.5 14.4336 1 5.5957 2 4.5177 2 4.1471 "weight_start" 26 "FHML" "f"
254 6 "experimental" 34 "no_weight" "Cashews" 1.5 6.7562 1 6.7622 3 4.1301 3 5.1845 "weight_start" 26 "FHML" "f"
255 6 "experimental" 35 "no_weight" "Fruity Bottles" 1 9.1124 1 5.3956 0 4.6635 0 3.5266 "weight_start" 26 "FHML" "f"
256 6 "experimental" 36 "no_weight" "Jelly Beans" 1.75 6.94 1 4.1234 2 10.7619 2 4.0331 "weight_start" 26 "FHML" "f"
257 6 "experimental" 37 "no_weight" "Haribo Happy Cola" 0.75 9.6521 1 3.006 0 5.2954 0 2.451 "weight_start" 26 "FHML" "f"
258 6 "experimental" 38 "no_weight" "MundM Choco" 2 4.9657 3 2.4016 3 2.3794 3 3.6634 "weight_start" 26 "FHML" "f"
259 6 "experimental" 39 "no_weight" "Katjang Pedis" 1.8 10.4198 2 2.5418 3 3.245 3 3.2193 "weight_start" 26 "FHML" "f"
260 6 "experimental" 40 "no_weight" "Bugles Cheese" 1.25 7.706 2 5.7853 1 2.1865 1 4.9089 "weight_start" 26 "FHML" "f"
261 6 "experimental" 41 "no_weight" "Cote dor BonBonBloc" 2.75 9.8849 2 3.6533 2 4.6036 1 6.0234 "weight_start" 26 "FHML" "f"
262 6 "experimental" 42 "no_weight" "Snickers Crunch" 0.95 7.351 1 2.7054 2 4.571 2 7.8233 "weight_start" 26 "FHML" "f"
263 6 "experimental" 43 "no_weight" "Bounty" 1.25 12.0908 2 4.1265 3 3.5638 3 3.3156 "weight_start" 26 "FHML" "f"
264 6 "experimental" 44 "no_weight" "Lays Paprika" 1 8.46 2 4.0013 2 2.3071 2 4.2184 "weight_start" 26 "FHML" "f"
265 7 "experimental" 1 "no_weight" "Snickers Crunch" 0.85 11.2161 1 6.5123 1 10.6063 1 8.4355 "no_weight_start" 20 "LAW" "m"
266 7 "experimental" 2 "no_weight" "Trio Zoutjes" 0.45 6.5165 2 5.361 1 4.8942 1 4.0137 "no_weight_start" 20 "LAW" "m"
267 7 "experimental" 3 "no_weight" "Krakels Kaese" 1 4.2075 1 2.8389 1 1.7023 1 3.9662 "no_weight_start" 20 "LAW" "m"
268 7 "experimental" 4 "no_weight" "Haribo Happy Cherries" 1.25 3.7472 1 1.5823 1 4.4995 2 5.654 "no_weight_start" 20 "LAW" "m"
269 7 "experimental" 5 "no_weight" "Lays Natural" 1 4.9322 3 3.7876 1 5.9283 1 3.084 "no_weight_start" 20 "LAW" "m"
270 7 "experimental" 6 "no_weight" "KitKat" 0.75 4.7857 1 5.5251 1 2.4792 1 2.5206 "no_weight_start" 20 "LAW" "m"
271 7 "experimental" 7 "no_weight" "Cote dor BonBonBloc" 2.25 4.1338 2 4.8975 2 3.423 1 1.6931 "no_weight_start" 20 "LAW" "m"
272 7 "experimental" 8 "no_weight" "Soft Fruitbears" 0.25 3.7333 2 4.5503 1 2.0736 1 0.9137 "no_weight_start" 20 "LAW" "m"
273 7 "experimental" 9 "no_weight" "Milka Cream" 1.25 3.2778 2 2.4018 2 2.9606 1 2.1573 "no_weight_start" 20 "LAW" "m"
274 7 "experimental" 10 "no_weight" "Lion" 0.75 3.848 1 2.5112 1 1.4764 1 1.9974 "no_weight_start" 20 "LAW" "m"
275 7 "experimental" 11 "no_weight" "Katjang Pedis" 0.5 11.7085 1 5.0342 0 1.74 0 1.4528 "no_weight_start" 20 "LAW" "m"
276 7 "experimental" 12 "no_weight" "Skittles" 0.6 4.6038 1 2.0504 1 0.9852 1 0.8188 "no_weight_start" 20 "LAW" "m"
277 7 "experimental" 13 "no_weight" "Rolo" 0.25 4.1309 0 2.0839 0 0.6117 0 1.0811 "no_weight_start" 20 "LAW" "m"
278 7 "experimental" 14 "no_weight" "Fruity Bottles" 0.5 5.3109 1 0.8856 1 2.2198 1 2.6069 "no_weight_start" 20 "LAW" "m"
279 7 "experimental" 15 "no_weight" "Salty Licorice" 0.1 4.0297 0 1.4225 0 2.855 0 0.9842 "no_weight_start" 20 "LAW" "m"
280 7 "experimental" 16 "no_weight" "Bounty Dark" 0.5 5.2006 2 2.378 0 3.8061 0 1.4132 "no_weight_start" 20 "LAW" "m"
281 7 "experimental" 17 "no_weight" "Cashews" 2 4.095 1 2.787 1 1.4741 1 3.8941 "no_weight_start" 20 "LAW" "m"
282 7 "experimental" 18 "no_weight" "MundM Choco" 1.25 5.4324 1 1.7152 1 3.8822 1 3.6401 "no_weight_start" 20 "LAW" "m"
283 7 "experimental" 19 "no_weight" "AH Biscuits Coconut" 0.3 8.7487 1 0.8782 1 4.3456 1 1.1308 "no_weight_start" 20 "LAW" "m"
284 7 "experimental" 20 "no_weight" "Bugles Cheese" 1.45 6.2261 1 1.4121 1 1.6386 1 2.1463 "no_weight_start" 20 "LAW" "m"
285 7 "experimental" 21 "no_weight" "Nut and Raisins Mix" 1 3.9248 2 3.6013 1 0.8009 1 1.9446 "no_weight_start" 20 "LAW" "m"
286 7 "experimental" 22 "no_weight" "Tuc Cheese" 1.25 4.9767 2 2.3379 2 1.4944 1 1.8055 "no_weight_start" 20 "LAW" "m"
287 7 "experimental" 23 "weight" "Snickers" 0.8 4.0728 3 2.085 2 5.6163 2 1.984 "no_weight_start" 20 "LAW" "m"
288 7 "experimental" 24 "weight" "Nut Mix" 1 3.1067 2 1.3439 1 2.0126 1 4.3298 "no_weight_start" 20 "LAW" "m"
289 7 "experimental" 25 "weight" "Krakels Sesam" 0.45 4.6779 2 2.0607 1 1.7673 1 2.6512 "no_weight_start" 20 "LAW" "m"
290 7 "experimental" 26 "weight" "Haribo Happy Cola" 0.85 5.7873 3 2.5413 1 3.7419 1 2.8741 "no_weight_start" 20 "LAW" "m"
291 7 "experimental" 27 "weight" "Twix" 0.5 4.0439 3 2.0954 2 3.6981 1 1.4888 "no_weight_start" 20 "LAW" "m"
292 7 "experimental" 28 "weight" "Bitter Chocolate with Orange" 2.05 5.7033 1 2.0559 1 4.1376 1 6.5375 "no_weight_start" 20 "LAW" "m"
293 7 "experimental" 29 "weight" "Maltesers" 1.25 4.351 1 1.6303 1 3.4094 1 3.5763 "no_weight_start" 20 "LAW" "m"
294 7 "experimental" 30 "weight" "Jelly Beans" 0.25 4.1556 0 4.1133 1 1.2899 1 2.9505 "no_weight_start" 20 "LAW" "m"
295 7 "experimental" 31 "weight" "Milka Milk" 0.85 6.1792 2 1.9915 2 0.8907 1 2.6652 "no_weight_start" 20 "LAW" "m"
296 7 "experimental" 32 "weight" "Chio Cheese" 1 6.788 1 2.9155 1 4.2233 1 1.1233 "no_weight_start" 20 "LAW" "m"
297 7 "experimental" 33 "weight" "Bounty" 0.2 9.7059 3 2.6046 0 2.1758 0 1.9269 "no_weight_start" 20 "LAW" "m"
298 7 "experimental" 34 "weight" "AH Mini Digestive" 0.65 6.174 1 2.4969 1 1.1862 2 2.6624 "no_weight_start" 20 "LAW" "m"
299 7 "experimental" 35 "weight" "Sweet Licorice" 0.3 3.5574 2 1.8431 1 3.7594 0 2.8668 "no_weight_start" 20 "LAW" "m"
300 7 "experimental" 36 "weight" "Thai Sweet Chili Nuts" 1.25 6.2852 1 2.7771 0 0 1 2.9454 "no_weight_start" 20 "LAW" "m"
301 7 "experimental" 37 "weight" "Haribo Gummibears" 1.5 5.347 2 6.6567 2 3.2946 2 3.1659 "no_weight_start" 20 "LAW" "m"
302 7 "experimental" 38 "weight" "Kinder Bueno" 1.25 5.2019 3 2.3723 3 2.631 3 3.8672 "no_weight_start" 20 "LAW" "m"
303 7 "experimental" 39 "weight" "Pistachios" 1.2 3.362 2 1.5748 2 5.631 1 2.3825 "no_weight_start" 20 "LAW" "m"
304 7 "experimental" 40 "weight" "Tuc Naturel" 1.25 3.2098 2 1.1956 2 1.8886 2 1.0928 "no_weight_start" 20 "LAW" "m"
305 7 "experimental" 41 "weight" "Fun Mix" 1.5 3.3299 2 1.6126 2 2.2644 2 4.407 "no_weight_start" 20 "LAW" "m"
306 7 "experimental" 42 "weight" "Mars" 0.25 4.8421 2 2.048 2 2.0704 1 1.2451 "no_weight_start" 20 "LAW" "m"
307 7 "experimental" 43 "weight" "Fruity Winegums" 0.25 4.7641 1 2.049 1 0.8955 1 1.8325 "no_weight_start" 20 "LAW" "m"
308 7 "experimental" 44 "weight" "Lays Paprika" 1.25 3.0598 2 1.4709 2 0.935 1 1.9612 "no_weight_start" 20 "LAW" "m"
309 8 "experimental" 1 "weight" "Lion" 1 5.7547 2 2.5307 2 10.9244 1 9.7627 "weight_start" 20 "LAW" "m"
310 8 "experimental" 2 "weight" "Thai Sweet Chili Nuts" 0 4.5419 2 5.4648 1 5.466 0 1.8667 "weight_start" 20 "LAW" "m"
311 8 "experimental" 3 "weight" "Cashews" 0.5 6.3825 3 2.9725 1 2.3659 1 6.2614 "weight_start" 20 "LAW" "m"
312 8 "experimental" 4 "weight" "Haribo Happy Cherries" 0 4.6125 3 2.397 0 3.2156 0 2.5206 "weight_start" 20 "LAW" "m"
313 8 "experimental" 5 "weight" "Bounty Dark" 1.5 3.955 3 4.0893 3 4.591 3 1.4045 "weight_start" 20 "LAW" "m"
314 8 "experimental" 6 "weight" "AH Mini Digestive" 0 2.6891 2 3.274 0 2.8204 0 2.4968 "weight_start" 20 "LAW" "m"
315 8 "experimental" 7 "weight" "Kinder Bueno" 2.2 5.6896 3 2.1533 3 2.4012 3 2.4813 "weight_start" 20 "LAW" "m"
316 8 "experimental" 8 "weight" "KitKat" 1 5.8707 3 2.2709 3 5.3106 3 4.1109 "weight_start" 20 "LAW" "m"
317 8 "experimental" 9 "weight" "Milka Milk" 1.5 6.0695 3 2.6881 3 1.5694 3 2.4991 "weight_start" 20 "LAW" "m"
318 8 "experimental" 10 "weight" "Skittles" 0.5 5.4647 2 3.2104 1 2.8098 2 5.4573 "weight_start" 20 "LAW" "m"
319 8 "experimental" 11 "weight" "Nut Mix" 1 5.9891 2 1.9227 1 5.1946 1 3.4597 "weight_start" 20 "LAW" "m"
320 8 "experimental" 12 "weight" "Lays Paprika" 1 2.5186 3 2.0511 2 2.326 3 2.4317 "weight_start" 20 "LAW" "m"
321 8 "experimental" 13 "weight" "Snickers" 0.7 4.7562 3 1.1133 3 3.0935 3 2.4146 "weight_start" 20 "LAW" "m"
322 8 "experimental" 14 "weight" "Fruity Winegums" 0 2.7473 1 2.9357 0 2.8102 1 4.0048 "weight_start" 20 "LAW" "m"
323 8 "experimental" 15 "weight" "Tuc Naturel" 0.5 2.1891 2 1.5695 1 7.3169 1 4.1553 "weight_start" 20 "LAW" "m"
324 8 "experimental" 16 "weight" "Krakels Kaese" 0.5 3.3376 1 1.4782 2 5.6553 3 6.3456 "weight_start" 20 "LAW" "m"
325 8 "experimental" 17 "weight" "Bitter Chocolate with Orange" 2 3.9871 3 2.4027 3 1.3429 3 1.9775 "weight_start" 20 "LAW" "m"
326 8 "experimental" 18 "weight" "MundM Choco" 2.2 3.5921 3 1.0699 3 1.8123 3 1.2396 "weight_start" 20 "LAW" "m"
327 8 "experimental" 19 "weight" "Bugles Cheese" 1.5 2.7255 2 1.3664 3 1.1103 3 4.5157 "weight_start" 20 "LAW" "m"
328 8 "experimental" 20 "weight" "Haribo Gummibears" 0 1.7251 0 0.7817 0 1.7666 0 1.4331 "weight_start" 20 "LAW" "m"
329 8 "experimental" 21 "weight" "Sweet Licorice" 0 2.4809 3 4.8622 1 3.5054 1 4.3518 "weight_start" 20 "LAW" "m"
330 8 "experimental" 22 "weight" "Trio Zoutjes" 0 3.9022 1 3.2099 1 3.5044 1 3.5466 "weight_start" 20 "LAW" "m"
331 8 "experimental" 23 "no_weight" "Cote dor BonBonBloc" 2.5 6.3701 3 3.98 3 4.6339 3 1.6671 "weight_start" 20 "LAW" "m"
332 8 "experimental" 24 "no_weight" "Rolo" 1.1 7.4752 3 2.0328 3 2.1833 2 3.6134 "weight_start" 20 "LAW" "m"
333 8 "experimental" 25 "no_weight" "Tuc Cheese" 1.2 5.7648 1 4.8801 3 1.4267 3 2.2437 "weight_start" 20 "LAW" "m"
334 8 "experimental" 26 "no_weight" "Fruity Bottles" 0 2.3054 1 2.9728 0 1.6573 0 1.1195 "weight_start" 20 "LAW" "m"
335 8 "experimental" 27 "no_weight" "Maltesers" 2.8 5.5382 3 1.2734 3 1.2042 3 0.8866 "weight_start" 20 "LAW" "m"
336 8 "experimental" 28 "no_weight" "Pistachios" 1.3 7.2295 2 2.6638 2 3.9691 3 4.114 "weight_start" 20 "LAW" "m"
337 8 "experimental" 29 "no_weight" "Soft Fruitbears" 0 2.7259 1 2.238 1 5.2372 1 2.3285 "weight_start" 20 "LAW" "m"
338 8 "experimental" 30 "no_weight" "AH Biscuits Coconut" 0.5 7.3231 1 2.6906 1 1.7638 2 3.895 "weight_start" 20 "LAW" "m"
339 8 "experimental" 31 "no_weight" "Haribo Happy Cola" 0 3.6906 3 2.6089 1 2.1404 2 2.1092 "weight_start" 20 "LAW" "m"
340 8 "experimental" 32 "no_weight" "Fun Mix" 0.2 8.5087 1 2.6131 1 1.1597 1 1.6057 "weight_start" 20 "LAW" "m"
341 8 "experimental" 33 "no_weight" "Lays Natural" 0 1.4992 3 3.051 0 2.9122 0 1.918 "weight_start" 20 "LAW" "m"
342 8 "experimental" 34 "no_weight" "Milka Cream" 1.5 5.3727 3 1.9277 3 1.8988 3 0.9634 "weight_start" 20 "LAW" "m"
343 8 "experimental" 35 "no_weight" "Salty Licorice" 0.3 4.3755 0 6.4937 1 2.7792 2 2.0845 "weight_start" 20 "LAW" "m"
344 8 "experimental" 36 "no_weight" "Chio Cheese" 1 2.9116 0 2.5106 3 1.2533 3 1.6431 "weight_start" 20 "LAW" "m"
345 8 "experimental" 37 "no_weight" "Bounty" 0.8 4.7402 3 1.8513 3 3.1221 3 2.0013 "weight_start" 20 "LAW" "m"
346 8 "experimental" 38 "no_weight" "Mars" 0.5 3.6315 3 1.8182 2 3.3143 3 2.6654 "weight_start" 20 "LAW" "m"
347 8 "experimental" 39 "no_weight" "Twix" 0.9 3.0339 3 1.335 3 1.665 3 4.7861 "weight_start" 20 "LAW" "m"
348 8 "experimental" 40 "no_weight" "Snickers Crunch" 0.9 3.596 0 4.3582 3 2.7501 3 2.2954 "weight_start" 20 "LAW" "m"
349 8 "experimental" 41 "no_weight" "Krakels Sesam" 0.5 3.6485 0 2.1751 1 4.3835 2 1.7864 "weight_start" 20 "LAW" "m"
350 8 "experimental" 42 "no_weight" "Katjang Pedis" 0.9 6.6945 0 2.2743 2 2.5404 3 1.5299 "weight_start" 20 "LAW" "m"
351 8 "experimental" 43 "no_weight" "Nut and Raisins Mix" 2 6.3404 3 2.7013 3 3.1159 3 3.9467 "weight_start" 20 "LAW" "m"
352 8 "experimental" 44 "no_weight" "Jelly Beans" 0 3.2062 1 5.8651 1 2.6778 0 2.5689 "weight_start" 20 "LAW" "m"
353 9 "experimental" 1 "no_weight" "Jelly Beans" 0.4 18.2395 1 6.346 1 5.6832 0 5.3572 "no_weight_start" 31 "FASOS" "m"
354 9 "experimental" 2 "no_weight" "Snickers" 0.6 8.1007 3 2.4097 1 4.1192 1 5.2923 "no_weight_start" 31 "FASOS" "m"
355 9 "experimental" 3 "no_weight" "Pistachios" 1 8.1342 3 2.2757 1 6.6242 1 5.3595 "no_weight_start" 31 "FASOS" "m"
356 9 "experimental" 4 "no_weight" "Fruity Bottles" 0.7 12.8108 1 2.176 1 3.6847 0 3.4052 "no_weight_start" 31 "FASOS" "m"
357 9 "experimental" 5 "no_weight" "Kinder Bueno" 0.4 4.5766 3 1.9418 1 2.9478 0 6.0272 "no_weight_start" 31 "FASOS" "m"
358 9 "experimental" 6 "no_weight" "Thai Sweet Chili Nuts" 0.5 8.368 0 2.2428 0 3.317 0 3.7724 "no_weight_start" 31 "FASOS" "m"
359 9 "experimental" 7 "no_weight" "Milka Milk" 1.2 8.3513 3 2.1255 2 2.7483 2 8.7169 "no_weight_start" 31 "FASOS" "m"
360 9 "experimental" 8 "no_weight" "Tuc Cheese" 0.4 4.727 3 3.0106 0 1.5298 0 0.9834 "no_weight_start" 31 "FASOS" "m"
361 9 "experimental" 9 "no_weight" "Bounty" 0.3 4.3594 3 2.2222 0 2.0811 0 1.685 "no_weight_start" 31 "FASOS" "m"
362 9 "experimental" 10 "no_weight" "Fruity Winegums" 0.6 8.7187 1 2.8605 0 4.9204 0 2.3701 "no_weight_start" 31 "FASOS" "m"
363 9 "experimental" 11 "no_weight" "Krakels Sesam" 0.3 5.729 1 1.8583 0 1.7637 0 1.1342 "no_weight_start" 31 "FASOS" "m"
364 9 "experimental" 12 "no_weight" "Lays Natural" 0.5 5.7289 3 4.2972 0 1.6298 0 3.1884 "no_weight_start" 31 "FASOS" "m"
365 9 "experimental" 13 "no_weight" "Haribo Happy Cherries" 1.2 6.2802 3 2.1254 1 3.3332 2 7.9966 "no_weight_start" 31 "FASOS" "m"
366 9 "experimental" 14 "no_weight" "Bitter Chocolate with Orange" 1 5.0944 1 1.6574 1 0.9951 1 2.1694 "no_weight_start" 31 "FASOS" "m"
367 9 "experimental" 15 "no_weight" "Maltesers" 1.2 7.3324 3 1.6236 2 2.7147 2 6.8621 "no_weight_start" 31 "FASOS" "m"
368 9 "experimental" 16 "no_weight" "Salty Licorice" 0 4.5598 1 2.6099 0 1.4802 0 1.4013 "no_weight_start" 31 "FASOS" "m"
369 9 "experimental" 17 "no_weight" "Fun Mix" 0.4 3.0233 1 2.6105 0 1.2294 0 3.5226 "no_weight_start" 31 "FASOS" "m"
370 9 "experimental" 18 "no_weight" "Nut and Raisins Mix" 1.3 8.6519 2 2.8279 2 1.4466 2 3.3218 "no_weight_start" 31 "FASOS" "m"
371 9 "experimental" 19 "no_weight" "Chio Cheese" 0.4 7.3826 1 1.8917 0 2.8828 0 2.2362 "no_weight_start" 31 "FASOS" "m"
372 9 "experimental" 20 "no_weight" "AH Mini Digestive" 1 3.4742 1 2.527 2 5.6219 1 2.1026 "no_weight_start" 31 "FASOS" "m"
373 9 "experimental" 21 "no_weight" "Lion" 0.9 7.3994 3 2.3578 2 1.4799 2 5.3426 "no_weight_start" 31 "FASOS" "m"
374 9 "experimental" 22 "no_weight" "KitKat" 0.7 5.562 3 2.1424 2 2.1811 2 5.1258 "no_weight_start" 31 "FASOS" "m"
375 9 "experimental" 23 "weight" "Trio Zoutjes" 0.6 7.6665 1 2.8106 0 1.4465 0 2.7708 "no_weight_start" 31 "FASOS" "m"
376 9 "experimental" 24 "weight" "Nut Mix" 1.1 7.0151 2 4.4804 2 2.7818 1 1.7017 "no_weight_start" 31 "FASOS" "m"
377 9 "experimental" 25 "weight" "Tuc Naturel" 0.4 3.4742 2 4.0807 0 3.2498 0 2.5702 "no_weight_start" 31 "FASOS" "m"
378 9 "experimental" 26 "weight" "Haribo Gummibears" 1 3.2738 3 1.6747 1 1.5801 1 3.105 "no_weight_start" 31 "FASOS" "m"
379 9 "experimental" 27 "weight" "Rolo" 0.7 4.2926 3 2.2923 2 1.7302 2 5.476 "no_weight_start" 31 "FASOS" "m"
380 9 "experimental" 28 "weight" "Snickers Crunch" 0.6 3.1567 2 1.2067 2 7.1753 1 2.1525 "no_weight_start" 31 "FASOS" "m"
381 9 "experimental" 29 "weight" "Bugles Cheese" 1 10.6228 1 2.1088 0 1.1121 0 5.5267 "no_weight_start" 31 "FASOS" "m"
382 9 "experimental" 30 "weight" "Haribo Happy Cola" 1 2.5054 3 1.7579 1 2.9829 1 2.2363 "no_weight_start" 31 "FASOS" "m"
383 9 "experimental" 31 "weight" "Bounty Dark" 0.2 5.4117 2 2.6097 0 1.33 0 1.0336 "no_weight_start" 31 "FASOS" "m"
384 9 "experimental" 32 "weight" "Cashews" 1.1 5.6789 2 2.0751 2 1.7971 2 3.7225 "no_weight_start" 31 "FASOS" "m"
385 9 "experimental" 33 "weight" "Twix" 0.6 2.5724 3 2.1082 2 1.3793 1 2.8207 "no_weight_start" 31 "FASOS" "m"
386 9 "experimental" 34 "weight" "Milka Cream" 1.2 10.1551 3 3.1277 2 2.5989 2 2.9205 "no_weight_start" 31 "FASOS" "m"
387 9 "experimental" 35 "weight" "AH Biscuits Coconut" 0.3 3.4743 1 1.8583 0 3.0665 0 1.1003 "no_weight_start" 31 "FASOS" "m"
388 9 "experimental" 36 "weight" "Krakels Kaese" 0.3 4.8103 1 2.7602 0 1.1789 0 2.6852 "no_weight_start" 31 "FASOS" "m"
389 9 "experimental" 37 "weight" "Soft Fruitbears" 0.5 9.6206 1 1.5748 1 1.9962 1 3.1381 "no_weight_start" 31 "FASOS" "m"
390 9 "experimental" 38 "weight" "Cote dor BonBonBloc" 1.2 7.466 2 2.0923 3 6.5075 2 3.3053 "no_weight_start" 31 "FASOS" "m"
391 9 "experimental" 39 "weight" "Skittles" 0.5 2.7561 3 1.3406 1 3.0331 1 0.9834 "no_weight_start" 31 "FASOS" "m"
392 9 "experimental" 40 "weight" "Mars" 0.5 4.159 3 1.4392 2 2.4986 1 2.5198 "no_weight_start" 31 "FASOS" "m"
393 9 "experimental" 41 "weight" "Sweet Licorice" 0 3.6916 1 2.5843 0 1.7138 0 1.0673 "no_weight_start" 31 "FASOS" "m"
394 9 "experimental" 42 "weight" "MundM Choco" 1.3 4.1424 3 1.291 1 5.5218 1 3.9059 "no_weight_start" 31 "FASOS" "m"
395 9 "experimental" 43 "weight" "Katjang Pedis" 0.3 7.249 0 1.0567 0 1.914 0 1.8186 "no_weight_start" 31 "FASOS" "m"
396 9 "experimental" 44 "weight" "Lays Paprika" 0.5 2.1215 2 3.6915 1 5.1374 1 2.4199 "no_weight_start" 31 "FASOS" "m"
397 10 "experimental" 1 "weight" "Nut and Raisins Mix" 1.5 20.5274 2 7.8371 1 11.4567 1 9.3486 "weight_start" 19 "UCM" "f"
398 10 "experimental" 2 "weight" "Mars" 0.45 7.8168 2 5.2975 1 6.5906 1 6.9797 "weight_start" 19 "UCM" "f"
399 10 "experimental" 3 "weight" "Fruity Winegums" 1.25 4.5098 1 5.3494 2 11.9186 2 2.8541 "weight_start" 19 "UCM" "f"
400 10 "experimental" 4 "weight" "Bitter Chocolate with Orange" 2.15 8.084 2 9.1736 1 4.4694 1 3.9567 "weight_start" 19 "UCM" "f"
401 10 "experimental" 5 "weight" "Fun Mix" 2.45 8.5349 2 2.6414 1 9.5973 1 9.4185 "weight_start" 19 "UCM" "f"
402 10 "experimental" 6 "weight" "Bounty" 1.75 6.5307 0 2.5935 1 8.946 1 5.3429 "weight_start" 19 "UCM" "f"
403 10 "experimental" 7 "weight" "KitKat" 1.5 5.1445 3 2.7604 2 3.5676 2 9.602 "weight_start" 19 "UCM" "f"
404 10 "experimental" 8 "weight" "Snickers Crunch" 1.6 6.3638 3 3.2944 2 5.6054 2 2.4031 "weight_start" 19 "UCM" "f"
405 10 "experimental" 9 "weight" "Haribo Happy Cherries" 3 11.057 2 2.0253 1 4.5702 1 2.0193 "weight_start" 19 "UCM" "f"
406 10 "experimental" 10 "weight" "Tuc Cheese" 2.5 4.5599 3 2.9775 2 2.8669 2 4.9916 "weight_start" 19 "UCM" "f"
407 10 "experimental" 11 "weight" "Pistachios" 4 2.7393 3 2.0925 2 3.217 2 3.4058 "weight_start" 19 "UCM" "f"
408 10 "experimental" 12 "weight" "Krakels Sesam" 2.2 9.4535 2 1.9229 1 4.7186 1 8.8334 "weight_start" 19 "UCM" "f"
409 10 "experimental" 13 "weight" "AH Biscuits Coconut" 1.85 4.777 2 1.7249 2 3.5009 2 2.9374 "weight_start" 19 "UCM" "f"
410 10 "experimental" 14 "weight" "Chio Cheese" 2.35 5.111 1 3.6783 1 4.0184 1 2.6871 "weight_start" 19 "UCM" "f"
411 10 "experimental" 15 "weight" "Skittles" 1.75 4.7437 1 2.9106 1 3.6509 1 2.3532 "weight_start" 19 "UCM" "f"
412 10 "experimental" 16 "weight" "MundM Choco" 2.75 3.9252 3 2.7268 1 2.1795 1 6.512 "weight_start" 19 "UCM" "f"
413 10 "experimental" 17 "weight" "Milka Cream" 1.85 7.1986 3 1.775 1 4.3865 2 3.2547 "weight_start" 19 "UCM" "f"
414 10 "experimental" 18 "weight" "Lays Natural" 2.5 4.7268 3 4.0464 2 3.7862 2 1.8191 "weight_start" 19 "UCM" "f"
415 10 "experimental" 19 "weight" "Kinder Bueno" 1.65 4.7102 1 2.7097 0 1.9641 1 3.0044 "weight_start" 19 "UCM" "f"
416 10 "experimental" 20 "weight" "Katjang Pedis" 2 6.4806 2 3.7962 2 2.5659 2 4.2385 "weight_start" 19 "UCM" "f"
417 10 "experimental" 21 "weight" "Salty Licorice" 2 5.8961 0 2.4431 0 3.3007 0 1.4512 "weight_start" 19 "UCM" "f"
418 10 "experimental" 22 "weight" "Haribo Gummibears" 3.1 5.3282 1 2.5936 1 0.728 1 2.1192 "weight_start" 19 "UCM" "f"
419 10 "experimental" 23 "no_weight" "Krakels Kaese" 2.5 4.2426 3 2.0086 2 2.9506 3 5.1925 "weight_start" 19 "UCM" "f"
420 10 "experimental" 24 "no_weight" "Fruity Bottles" 1.8 4.6769 3 1.8426 0 3.4171 1 3.1027 "weight_start" 19 "UCM" "f"
421 10 "experimental" 25 "no_weight" "Tuc Naturel" 2.5 3.8751 3 1.3741 2 3.6008 2 1.9351 "weight_start" 19 "UCM" "f"
422 10 "experimental" 26 "no_weight" "AH Mini Digestive" 2 4.6433 3 1.2071 2 4.8869 2 1.9867 "weight_start" 19 "UCM" "f"
423 10 "experimental" 27 "no_weight" "Bugles Cheese" 2 1.8708 1 3.0442 1 3.0989 1 1.8854 "weight_start" 19 "UCM" "f"
424 10 "experimental" 28 "no_weight" "Milka Milk" 1.8 2.6224 1 4.4612 1 1.7481 1 3.6227 "weight_start" 19 "UCM" "f"
425 10 "experimental" 29 "no_weight" "Trio Zoutjes" 1.9 3.7916 3 1.992 2 1.864 1 3.1218 "weight_start" 19 "UCM" "f"
426 10 "experimental" 30 "no_weight" "Twix" 0.75 4.5766 3 1.374 1 1.4297 1 2.7698 "weight_start" 19 "UCM" "f"
427 10 "experimental" 31 "no_weight" "Lays Paprika" 2.35 6.4138 3 1.9584 1 1.5963 1 3.6727 "weight_start" 19 "UCM" "f"
428 10 "experimental" 32 "no_weight" "Snickers" 1.2 4.3594 3 1.3567 1 1.7112 1 1.7022 "weight_start" 19 "UCM" "f"
429 10 "experimental" 33 "no_weight" "Cote dor BonBonBloc" 2.95 8.4014 3 2.5429 1 1.0624 1 2.7539 "weight_start" 19 "UCM" "f"
430 10 "experimental" 34 "no_weight" "Maltesers" 1.69 7.4827 3 1.6077 1 3.517 1 3.5721 "weight_start" 19 "UCM" "f"
431 10 "experimental" 35 "no_weight" "Sweet Licorice" 2 3.5243 0 1.7752 0 2.6991 0 1.7667 "weight_start" 19 "UCM" "f"
432 10 "experimental" 36 "no_weight" "Soft Fruitbears" 1.45 4.0255 2 2.2761 1 3.918 1 1.4843 "weight_start" 19 "UCM" "f"
433 10 "experimental" 37 "no_weight" "Cashews" 2.5 5.7124 2 2.9765 1 3.351 1 1.1163 "weight_start" 19 "UCM" "f"
434 10 "experimental" 38 "no_weight" "Haribo Happy Cola" 1.99 4.4429 3 1.8085 0 5.0543 0 1.5512 "weight_start" 19 "UCM" "f"
435 10 "experimental" 39 "no_weight" "Nut Mix" 2.89 5.1779 2 2.2096 1 1.6974 1 2.3171 "weight_start" 19 "UCM" "f"
436 10 "experimental" 40 "no_weight" "Jelly Beans" 2 7.1321 2 1.2067 0 3.2671 0 3.9899 "weight_start" 19 "UCM" "f"
437 10 "experimental" 41 "no_weight" "Rolo" 1.2 7.299 0 4.1967 1 3.9012 1 1.6012 "weight_start" 19 "UCM" "f"
438 10 "experimental" 42 "no_weight" "Bounty Dark" 1.7 6.2969 0 1.3222 1 2.1976 1 1.3675 "weight_start" 19 "UCM" "f"
439 10 "experimental" 43 "no_weight" "Lion" 2 5.679 1 2.1428 1 2.2984 1 3.2551 "weight_start" 19 "UCM" "f"
440 10 "experimental" 44 "no_weight" "Thai Sweet Chili Nuts" 1.99 7.5996 2 1.2073 1 1.6969 1 3.7896 "weight_start" 19 "UCM" "f"
441 11 "experimental" 1 "no_weight" "AH Mini Digestive" 1.65 14.5149 0 4.9262 1 7.5564 1 9.1458 "no_weight_start" 22 "LAW" "f"
442 11 "experimental" 2 "no_weight" "Haribo Gummibears" 2 8.0339 3 4.7778 2 5.756 2 10.2366 "no_weight_start" 22 "LAW" "f"
443 11 "experimental" 3 "no_weight" "KitKat" 0.9 14.197 3 5.3159 1 3.0494 1 3.0048 "no_weight_start" 22 "LAW" "f"
444 11 "experimental" 4 "no_weight" "Katjang Pedis" 1.5 12.2259 0 2.5095 1 3.5839 0 7.2636 "no_weight_start" 22 "LAW" "f"
445 11 "experimental" 5 "no_weight" "Krakels Kaese" 1.5 13.6125 0 1.9422 2 6.9226 2 5.2928 "no_weight_start" 22 "LAW" "f"
446 11 "experimental" 6 "no_weight" "Bounty Dark" 0.95 14.815 3 2.4265 3 5.4383 3 4.3578 "no_weight_start" 22 "LAW" "f"
447 11 "experimental" 7 "no_weight" "Lion" 0.8 11.5246 3 2.8436 1 3.9519 1 2.5036 "no_weight_start" 22 "LAW" "f"
448 11 "experimental" 8 "no_weight" "Maltesers" 1.35 10.5393 0 1.7413 2 3.668 2 5.8441 "no_weight_start" 22 "LAW" "f"
449 11 "experimental" 9 "no_weight" "Milka Cream" 1.2 10.6562 3 2.1593 2 9.3302 1 3.071 "no_weight_start" 22 "LAW" "f"
450 11 "experimental" 10 "no_weight" "Haribo Happy Cola" 1.25 13.4118 3 1.8422 1 6.3734 1 6.6123 "no_weight_start" 22 "LAW" "f"
451 11 "experimental" 11 "no_weight" "Chio Cheese" 1.6 9.8815 0 4.3477 1 2.2985 1 5.1756 "no_weight_start" 22 "LAW" "f"
452 11 "experimental" 12 "no_weight" "Tuc Cheese" 1.3 15.7837 1 3.3114 1 5.7222 1 3.3196 "no_weight_start" 22 "LAW" "f"
453 11 "experimental" 13 "no_weight" "Snickers" 0.8 7.3658 3 3.746 2 6.2571 1 4.4404 "no_weight_start" 22 "LAW" "f"
454 11 "experimental" 14 "no_weight" "Nut and Raisins Mix" 1.7 11.1739 0 2.8605 2 11.8517 2 4.4771 "no_weight_start" 22 "LAW" "f"
455 11 "experimental" 15 "no_weight" "Pistachios" 1.4 16.6691 0 1.8916 1 3.5675 1 7.1802 "no_weight_start" 22 "LAW" "f"
456 11 "experimental" 16 "no_weight" "Salty Licorice" 0 26.022 3 5.7341 0 4.4011 0 4.09 "no_weight_start" 22 "LAW" "f"
457 11 "experimental" 17 "no_weight" "Kinder Bueno" 1.5 4.9942 3 2.3938 3 5.2716 1 4.6749 "no_weight_start" 22 "LAW" "f"
458 11 "experimental" 18 "no_weight" "Skittles" 1.35 10.8397 3 3.6455 3 4.9534 2 6.5962 "no_weight_start" 22 "LAW" "f"
459 11 "experimental" 19 "no_weight" "Bitter Chocolate with Orange" 1.75 8.6351 2 7.2534 3 3.9018 3 4.3567 "no_weight_start" 22 "LAW" "f"
460 11 "experimental" 20 "no_weight" "Lays Natural" 1.95 11.174 3 1.6916 1 4.3363 0 1.8528 "no_weight_start" 22 "LAW" "f"
461 11 "experimental" 21 "no_weight" "Soft Fruitbears" 0.55 10.3556 1 4.548 1 8.5946 0 7.6478 "no_weight_start" 22 "LAW" "f"
462 11 "experimental" 22 "no_weight" "Fun Mix" 1.7 11.792 0 4.4806 1 3.6682 0 3.0208 "no_weight_start" 22 "LAW" "f"
463 11 "experimental" 23 "weight" "Trio Zoutjes" 1.2 7.0651 0 1.6582 0 3.6013 0 2.485 "no_weight_start" 22 "LAW" "f"
464 11 "experimental" 24 "weight" "Sweet Licorice" 0 2.3385 2 4.5144 0 2.6488 0 3.9902 "no_weight_start" 22 "LAW" "f"
465 11 "experimental" 25 "weight" "Thai Sweet Chili Nuts" 1.4 13.5957 0 2.3763 1 5.7225 1 4.6084 "no_weight_start" 22 "LAW" "f"
466 11 "experimental" 26 "weight" "Nut Mix" 1.35 19.2243 0 2.3928 2 5.6886 2 3.506 "no_weight_start" 22 "LAW" "f"
467 11 "experimental" 27 "weight" "Krakels Sesam" 1.35 18.5563 0 2.9613 1 4.3003 1 4.7414 "no_weight_start" 22 "LAW" "f"
468 11 "experimental" 28 "weight" "Milka Milk" 1.55 9.1029 3 2.3095 2 3.9688 1 3.5054 "no_weight_start" 22 "LAW" "f"
469 11 "experimental" 29 "weight" "Snickers Crunch" 0.8 12.7105 3 2.9611 1 4.0682 0 2.3869 "no_weight_start" 22 "LAW" "f"
470 11 "experimental" 30 "weight" "Bounty" 0.9 23.1326 3 2.7602 3 4.3194 3 3.1215 "no_weight_start" 22 "LAW" "f"
471 11 "experimental" 31 "weight" "Fruity Winegums" 0.2 13.8128 0 1.4744 1 3.3162 0 3.4054 "no_weight_start" 22 "LAW" "f"
472 11 "experimental" 32 "weight" "Haribo Happy Cherries" 1.4 8.1341 2 2.91 2 4.8038 1 5.6601 "no_weight_start" 22 "LAW" "f"
473 11 "experimental" 33 "weight" "Rolo" 0.5 17.7378 0 1.2237 1 7.9934 0 2.8351 "no_weight_start" 22 "LAW" "f"
474 11 "experimental" 34 "weight" "Twix" 1 6.1968 3 2.6929 2 4.152 1 3.6717 "no_weight_start" 22 "LAW" "f"
475 11 "experimental" 35 "weight" "Fruity Bottles" 1.2 5.4283 0 1.742 1 5.9728 1 4.441 "no_weight_start" 22 "LAW" "f"
476 11 "experimental" 36 "weight" "Lays Paprika" 1.7 4.4931 3 3.5453 1 5.4381 0 3.0214 "no_weight_start" 22 "LAW" "f"
477 11 "experimental" 37 "weight" "Bugles Cheese" 1.35 12.1927 0 2.159 2 5.9393 1 3.6389 "no_weight_start" 22 "LAW" "f"
478 11 "experimental" 38 "weight" "Mars" 0.6 16.2012 3 2.5931 2 6.6075 0 1.3488 "no_weight_start" 22 "LAW" "f"
479 11 "experimental" 39 "weight" "MundM Choco" 1.3 12.9945 3 2.961 2 4.1523 2 5.5598 "no_weight_start" 22 "LAW" "f"
480 11 "experimental" 40 "weight" "Tuc Naturel" 0.8 12.6103 1 3.6282 1 5.0542 0 1.2335 "no_weight_start" 22 "LAW" "f"
481 11 "experimental" 41 "weight" "Cote dor BonBonBloc" 1.25 18.1053 2 3.6122 2 3.5508 1 2.7872 "no_weight_start" 22 "LAW" "f"
482 11 "experimental" 42 "weight" "Jelly Beans" 0.45 19.1576 0 1.8419 3 5.7558 0 3.7897 "no_weight_start" 22 "LAW" "f"
483 11 "experimental" 43 "weight" "Cashews" 1 12.5937 0 1.5748 1 3.6339 1 7.1635 "no_weight_start" 22 "LAW" "f"
484 11 "experimental" 44 "weight" "AH Biscuits Coconut" 0.6 6.4305 0 1.3908 1 4.1354 0 1.8687 "no_weight_start" 22 "LAW" "f"
485 12 "experimental" 1 "weight" "Tuc Naturel" 0.3 14.0925 2 7.9562 1 8.0413 1 14.9946 "weight_start" 26 "FHML" "f"
486 12 "experimental" 2 "weight" "Krakels Sesam" 0.3 9.8424 1 6.8195 2 4.559 2 4.6183 "weight_start" 26 "FHML" "f"
487 12 "experimental" 3 "weight" "Haribo Happy Cola" 0.8 16.2 3 3.3912 3 4.9536 3 3.2202 "weight_start" 26 "FHML" "f"
488 12 "experimental" 4 "weight" "Bugles Cheese" 0.5 19.3367 2 4.6288 0 3.5608 0 1.5694 "weight_start" 26 "FHML" "f"
489 12 "experimental" 5 "weight" "Bounty Dark" 0.6 13.889 0 1.1566 0 2.8777 0 2.5139 "weight_start" 26 "FHML" "f"
490 12 "experimental" 6 "weight" "Kinder Bueno" 1 6.911 3 4.8813 1 6.2646 0 2.0342 "weight_start" 26 "FHML" "f"
491 12 "experimental" 7 "weight" "Cashews" 1.5 14.8785 3 3.0565 3 3.6197 3 3.1491 "weight_start" 26 "FHML" "f"
492 12 "experimental" 8 "weight" "Jelly Beans" 1 14.3818 0 3.2061 2 3.8639 2 2.9223 "weight_start" 26 "FHML" "f"
493 12 "experimental" 9 "weight" "Fruity Bottles" 0.9 13.2749 3 2.4994 3 2.6172 3 3.0545 "weight_start" 26 "FHML" "f"
494 12 "experimental" 10 "weight" "Sweet Licorice" 0.4 4.7634 3 2.9684 1 3.7534 0 2.1294 "weight_start" 26 "FHML" "f"
495 12 "experimental" 11 "weight" "Trio Zoutjes" 0.7 17.4711 0 4.265 1 3.0963 1 2.2557 "weight_start" 26 "FHML" "f"
496 12 "experimental" 12 "weight" "Nut and Raisins Mix" 1 10.7568 3 1.2687 3 2.8056 3 2.9557 "weight_start" 26 "FHML" "f"
497 12 "experimental" 13 "weight" "Fruity Winegums" 0.5 10.1179 1 3.3759 1 1.6844 1 3.9944 "weight_start" 26 "FHML" "f"
498 12 "experimental" 14 "weight" "Maltesers" 1.2 11.7985 0 1.521 1 4.2003 0 1.9597 "weight_start" 26 "FHML" "f"
499 12 "experimental" 15 "weight" "Snickers" 0.3 8.1101 3 2.3255 2 4.9561 1 3.9657 "weight_start" 26 "FHML" "f"
500 12 "experimental" 16 "weight" "Thai Sweet Chili Nuts" 1.2 8.8356 1 2.9898 3 2.6176 3 1.7761 "weight_start" 26 "FHML" "f"
501 12 "experimental" 17 "weight" "Cote dor BonBonBloc" 1 5.748 1 3.4201 0 1.8968 0 0.9001 "weight_start" 26 "FHML" "f"
502 12 "experimental" 18 "weight" "Lays Natural" 1 12.8582 3 2.8303 3 2.952 3 2.3027 "weight_start" 26 "FHML" "f"
503 12 "experimental" 19 "weight" "Mars" 0.3 2.9807 2 2.1815 1 2.7589 0 1.758 "weight_start" 26 "FHML" "f"
504 12 "experimental" 20 "weight" "Milka Milk" 0.8 8.9593 2 2.3761 1 2.2028 0 1.8358 "weight_start" 26 "FHML" "f"
505 12 "experimental" 21 "weight" "AH Mini Digestive" 0.5 5.2289 0 2.4164 1 3.5935 0 1.2461 "weight_start" 26 "FHML" "f"
506 12 "experimental" 22 "weight" "Twix" 0.3 5.5072 1 3.3825 1 1.1461 0 2.4132 "weight_start" 26 "FHML" "f"
507 12 "experimental" 23 "no_weight" "MundM Choco" 1 5.0373 3 2.9806 1 2.8873 1 2.9944 "weight_start" 26 "FHML" "f"
508 12 "experimental" 24 "no_weight" "Salty Licorice" 0.5 4.7557 2 2.476 1 2.2323 0 1.5468 "weight_start" 26 "FHML" "f"
509 12 "experimental" 25 "no_weight" "Rolo" 0.5 7.478 0 1.4576 1 1.9107 0 1.36 "weight_start" 26 "FHML" "f"
510 12 "experimental" 26 "no_weight" "Pistachios" 1.5 9.1426 3 2.4035 3 2.3724 3 3.1209 "weight_start" 26 "FHML" "f"
511 12 "experimental" 27 "no_weight" "Skittles" 0.5 5.8307 2 1.5525 3 2.6042 3 2.5866 "weight_start" 26 "FHML" "f"
512 12 "experimental" 28 "no_weight" "Tuc Cheese" 0.3 6.9907 2 3.9818 2 7.4309 0 0 "weight_start" 26 "FHML" "f"
513 12 "experimental" 29 "no_weight" "Haribo Gummibears" 0.9 7.6851 3 1.6126 3 2.4772 3 2.7383 "weight_start" 26 "FHML" "f"
514 12 "experimental" 30 "no_weight" "AH Biscuits Coconut" 0.8 8.6073 2 2.9502 3 2.4272 3 1.3478 "weight_start" 26 "FHML" "f"
515 12 "experimental" 31 "no_weight" "Krakels Kaese" 0.7 8.2882 2 2.523 3 2.4822 3 1.7736 "weight_start" 26 "FHML" "f"
516 12 "experimental" 32 "no_weight" "Bounty" 0.4 6.2364 2 1.4966 1 4.1162 1 2.9872 "weight_start" 26 "FHML" "f"
517 12 "experimental" 33 "no_weight" "KitKat" 0.4 2.8812 3 2.7984 1 4.7079 0 1.7439 "weight_start" 26 "FHML" "f"
518 12 "experimental" 34 "no_weight" "Katjang Pedis" 1 9.2616 3 1.993 3 2.5366 3 1.5512 "weight_start" 26 "FHML" "f"
519 12 "experimental" 35 "no_weight" "Lays Paprika" 0.8 3.6736 3 2.5632 3 1.7954 3 1.4005 "weight_start" 26 "FHML" "f"
520 12 "experimental" 36 "no_weight" "Snickers Crunch" 0.25 5.3078 0 3.2976 1 4.5492 0 1.3867 "weight_start" 26 "FHML" "f"
521 12 "experimental" 37 "no_weight" "Haribo Happy Cherries" 0.7 6.7955 3 1.6859 3 2.2797 3 1.4327 "weight_start" 26 "FHML" "f"
522 12 "experimental" 38 "no_weight" "Fun Mix" 1 5.3866 3 2.921 1 0.931 0 0.9239 "weight_start" 26 "FHML" "f"
523 12 "experimental" 39 "no_weight" "Nut Mix" 1 4.9933 3 2.1051 3 1.7446 3 1.3642 "weight_start" 26 "FHML" "f"
524 12 "experimental" 40 "no_weight" "Bitter Chocolate with Orange" 0.8 12.5749 2 2.2624 0 1.473 0 1.6441 "weight_start" 26 "FHML" "f"
525 12 "experimental" 41 "no_weight" "Lion" 0.7 5.4476 0 2.0504 1 3.5432 0 3.2742 "weight_start" 26 "FHML" "f"
526 12 "experimental" 42 "no_weight" "Chio Cheese" 0.8 8.3044 1 2.2654 2 2.1318 2 1.0574 "weight_start" 26 "FHML" "f"
527 12 "experimental" 43 "no_weight" "Milka Cream" 0.8 3.9623 2 3.2443 0 1.1634 0 1.3301 "weight_start" 26 "FHML" "f"
528 12 "experimental" 44 "no_weight" "Soft Fruitbears" 0.5 3.5292 3 1.3771 3 1.6405 3 2.2198 "weight_start" 26 "FHML" "f"
529 13 "experimental" 1 "no_weight" "Maltesers" 2.5 6.6026 3 6.2888 3 9.46 2 7.2847 "no_weight_start" 21 "other" "f"
530 13 "experimental" 2 "no_weight" "Nut Mix" 1.75 7.9965 2 4.8986 2 6.372 2 11.664 "no_weight_start" 21 "other" "f"
531 13 "experimental" 3 "no_weight" "Bitter Chocolate with Orange" 3 9.8081 1 4.1968 2 7.8182 1 5.5751 "no_weight_start" 21 "other" "f"
532 13 "experimental" 4 "no_weight" "Soft Fruitbears" 1.5 8.1267 2 5.8281 2 5.1837 1 4.752 "no_weight_start" 21 "other" "f"
533 13 "experimental" 5 "no_weight" "Haribo Happy Cherries" 3.25 7.6747 3 3.4953 3 5.824 3 4.3688 "no_weight_start" 21 "other" "f"
534 13 "experimental" 6 "no_weight" "Milka Milk" 2.5 8.5648 3 3.3724 3 7.4164 3 6.2696 "no_weight_start" 21 "other" "f"
535 13 "experimental" 7 "no_weight" "Bugles Cheese" 1.25 8.0149 2 3.5062 2 8.111 1 5.8038 "no_weight_start" 21 "other" "f"
536 13 "experimental" 8 "no_weight" "Lion" 2 6.3808 3 3.2934 3 4.4595 3 4.6335 "no_weight_start" 21 "other" "f"
537 13 "experimental" 9 "no_weight" "Snickers" 1.5 4.5184 3 4.729 2 4.3518 2 2.9439 "no_weight_start" 21 "other" "f"
538 13 "experimental" 10 "no_weight" "AH Biscuits Coconut" 2.25 12.0122 1 5.3309 2 4.1743 1 4.3205 "no_weight_start" 21 "other" "f"
539 13 "experimental" 11 "no_weight" "Lays Natural" 2 4.8651 3 3.7986 3 5.9407 3 4.2483 "no_weight_start" 21 "other" "f"
540 13 "experimental" 12 "no_weight" "Krakels Sesam" 1.75 6.0129 0 2.7367 2 6.0592 1 4.8452 "no_weight_start" 21 "other" "f"
541 13 "experimental" 13 "no_weight" "Bounty Dark" 0.75 6.7294 1 3.7127 1 4.1276 0 3.021 "no_weight_start" 21 "other" "f"
542 13 "experimental" 14 "no_weight" "Haribo Gummibears" 2.5 6.7392 3 4.2634 3 3.4619 3 3.6483 "no_weight_start" 21 "other" "f"
543 13 "experimental" 15 "no_weight" "KitKat" 1.5 5.6981 3 3.7489 3 3.4366 3 3.777 "no_weight_start" 21 "other" "f"
544 13 "experimental" 16 "no_weight" "Tuc Cheese" 2 6.1904 2 4.1598 1 4.4094 0 2.907 "no_weight_start" 21 "other" "f"
545 13 "experimental" 17 "no_weight" "Rolo" 1.5 4.5894 3 2.2425 3 4.2504 3 5.9778 "no_weight_start" 21 "other" "f"
546 13 "experimental" 18 "no_weight" "Skittles" 1.75 6.8151 2 3.026 3 2.9536 2 4.073 "no_weight_start" 21 "other" "f"
547 13 "experimental" 19 "no_weight" "Pistachios" 2 7.0929 3 4.4093 3 4.0954 2 4.1552 "no_weight_start" 21 "other" "f"
548 13 "experimental" 20 "no_weight" "Fun Mix" 1.5 4.0749 2 3.2017 1 5.6885 1 4.2917 "no_weight_start" 21 "other" "f"
549 13 "experimental" 21 "no_weight" "Thai Sweet Chili Nuts" 1 8.3656 0 2.9164 1 5.7774 0 3.7914 "no_weight_start" 21 "other" "f"
550 13 "experimental" 22 "no_weight" "Salty Licorice" 1.75 7.5903 2 2.8759 3 3.9329 2 4.141 "no_weight_start" 21 "other" "f"
551 13 "experimental" 23 "weight" "Twix" 1.75 32.9921 3 3.2622 3 3.1336 2 3.9776 "no_weight_start" 21 "other" "f"
552 13 "experimental" 24 "weight" "Fruity Bottles" 2 3.2057 1 2.3173 2 4.3317 1 4.9808 "no_weight_start" 21 "other" "f"
553 13 "experimental" 25 "weight" "Jelly Beans" 1.5 3.9024 1 3.0094 1 2.7556 1 4.4893 "no_weight_start" 21 "other" "f"
554 13 "experimental" 26 "weight" "Krakels Kaese" 1.75 7.9519 0 2.7954 2 5.3661 2 6.7468 "no_weight_start" 21 "other" "f"
555 13 "experimental" 27 "weight" "Mars" 1.25 3.7071 3 2.9189 3 5.977 1 4.0556 "no_weight_start" 21 "other" "f"
556 13 "experimental" 28 "weight" "Milka Cream" 2.25 6.5642 2 5.0207 3 3.6949 2 3.8998 "no_weight_start" 21 "other" "f"
557 13 "experimental" 29 "weight" "Tuc Naturel" 1.75 8.4004 2 4.5647 1 2.5942 0 3.2548 "no_weight_start" 21 "other" "f"
558 13 "experimental" 30 "weight" "Sweet Licorice" 1.25 12.2117 1 2.9494 1 3.3349 0 2.4797 "no_weight_start" 21 "other" "f"
559 13 "experimental" 31 "weight" "Katjang Pedis" 1 7.416 1 3.0785 0 5.0872 0 2.3216 "no_weight_start" 21 "other" "f"
560 13 "experimental" 32 "weight" "Lays Paprika" 1.75 7.7236 3 4.0224 0 3.9347 0 1.836 "no_weight_start" 21 "other" "f"
561 13 "experimental" 33 "weight" "MundM Choco" 1.75 6.263 3 2.8266 3 4.3231 2 3.3804 "no_weight_start" 21 "other" "f"
562 13 "experimental" 34 "weight" "Haribo Happy Cola" 1.25 9.4172 2 3.6576 0 6.649 0 4.2293 "no_weight_start" 21 "other" "f"
563 13 "experimental" 35 "weight" "AH Mini Digestive" 1.25 6.4641 1 3.5769 2 3.5418 1 4.5295 "no_weight_start" 21 "other" "f"
564 13 "experimental" 36 "weight" "Kinder Bueno" 1.75 6.1109 3 2.5799 3 3.5019 3 3.2608 "no_weight_start" 21 "other" "f"
565 13 "experimental" 37 "weight" "Trio Zoutjes" 1.25 5.1725 1 2.4633 1 3.9515 0 2.6926 "no_weight_start" 21 "other" "f"
566 13 "experimental" 38 "weight" "Fruity Winegums" 1.5 4.8013 2 6.1995 3 3.3122 3 3.6055 "no_weight_start" 21 "other" "f"
567 13 "experimental" 39 "weight" "Cote dor BonBonBloc" 3 8.0299 3 3.0138 3 4.6689 3 2.5333 "no_weight_start" 21 "other" "f"
568 13 "experimental" 40 "weight" "Snickers Crunch" 1.75 4.5694 0 4.0734 2 2.7274 2 2.8762 "no_weight_start" 21 "other" "f"
569 13 "experimental" 41 "weight" "Chio Cheese" 2.25 2.7758 0 1.7683 3 4.1286 2 2.9648 "no_weight_start" 21 "other" "f"
570 13 "experimental" 42 "weight" "Bounty" 0.75 5.9451 2 2.3871 0 3.291 0 1.0921 "no_weight_start" 21 "other" "f"
571 13 "experimental" 43 "weight" "Cashews" 1.75 5.9129 2 3.9798 2 3.9481 1 3.3389 "no_weight_start" 21 "other" "f"
572 13 "experimental" 44 "weight" "Nut and Raisins Mix" 1.75 7.0296 2 2.709 2 5.9417 1 3.5949 "no_weight_start" 21 "other" "f"
573 16 "experimental" 1 "weight" "Snickers Crunch" 0.6 10.1574 3 8.2565 2 8.6864 1 6.929 "weight_start" 25 "FASOS" "m"
574 16 "experimental" 2 "weight" "Tuc Cheese" 0.9 15.8617 1 5.1125 0 6.6627 0 4.3912 "weight_start" 25 "FASOS" "m"
575 16 "experimental" 3 "weight" "Skittles" 1 6.8166 1 2.9363 1 6.5305 0 3.1784 "weight_start" 25 "FASOS" "m"
576 16 "experimental" 4 "weight" "Mars" 0.6 7.3948 3 5.1397 0 9.2396 0 4.0129 "weight_start" 25 "FASOS" "m"
577 16 "experimental" 5 "weight" "Sweet Licorice" 1 5.4346 2 5.6005 1 6.4557 0 3.8117 "weight_start" 25 "FASOS" "m"
578 16 "experimental" 6 "weight" "Bounty" 0.6 9.0248 3 3.9521 3 7.0139 1 10.4039 "weight_start" 25 "FASOS" "m"
579 16 "experimental" 7 "weight" "Cashews" 1.5 7.5155 2 4.0373 2 9.0743 2 8.6389 "weight_start" 25 "FASOS" "m"
580 16 "experimental" 8 "weight" "Twix" 0.6 5.6018 3 2.1854 3 4.2165 2 7.4836 "weight_start" 25 "FASOS" "m"
581 16 "experimental" 9 "weight" "Lays Paprika" 1.2 7.4027 2 5.4717 1 5.3091 1 6.5156 "weight_start" 25 "FASOS" "m"
582 16 "experimental" 10 "weight" "Chio Cheese" 1 7.424 0 3.1307 1 3.6822 1 6.0238 "weight_start" 25 "FASOS" "m"
583 16 "experimental" 11 "weight" "AH Biscuits Coconut" 1 7.3589 0 3.9795 2 5.8084 1 7.5395 "weight_start" 25 "FASOS" "m"
584 16 "experimental" 12 "weight" "Rolo" 1 6.9117 3 3.0184 3 11.5095 1 6.3892 "weight_start" 25 "FASOS" "m"
585 16 "experimental" 13 "weight" "Thai Sweet Chili Nuts" 1.5 8.2349 0 2.4916 1 10.7349 2 5.8819 "weight_start" 25 "FASOS" "m"
586 16 "experimental" 14 "weight" "Krakels Kaese" 1 5.9219 0 2.9079 0 6.8804 0 2.7162 "weight_start" 25 "FASOS" "m"
587 16 "experimental" 15 "weight" "Haribo Gummibears" 1.5 8.4879 3 2.9833 1 6.6553 0 2.1726 "weight_start" 25 "FASOS" "m"
588 16 "experimental" 16 "weight" "Haribo Happy Cherries" 1.6 9.1052 3 3.4518 3 2.6649 1 4.6502 "weight_start" 25 "FASOS" "m"
589 16 "experimental" 17 "weight" "Milka Milk" 0.7 10.5384 3 3.7285 2 4.138 1 4.4221 "weight_start" 25 "FASOS" "m"
590 16 "experimental" 18 "weight" "MundM Choco" 2 5.079 3 2.3275 3 3.8894 1 7.2756 "weight_start" 25 "FASOS" "m"
591 16 "experimental" 19 "weight" "Trio Zoutjes" 0.9 17.1753 0 6.3414 1 3.4612 1 6.6662 "weight_start" 25 "FASOS" "m"
592 16 "experimental" 20 "weight" "Nut Mix" 2 13.2592 1 5.3491 2 3.3886 2 3.9198 "weight_start" 25 "FASOS" "m"
593 16 "experimental" 21 "weight" "Fruity Winegums" 1 11.181 0 2.8686 1 8.3649 0 1.6296 "weight_start" 25 "FASOS" "m"
594 16 "experimental" 22 "weight" "Bitter Chocolate with Orange" 2.5 8.2342 0 2.8857 2 8.5233 3 4.523 "weight_start" 25 "FASOS" "m"
595 16 "experimental" 23 "no_weight" "Bounty Dark" 0.6 9.3968 2 5.4195 0 7.0858 1 2.9482 "weight_start" 25 "FASOS" "m"
596 16 "experimental" 24 "no_weight" "Cote dor BonBonBloc" 2.5 6.9123 1 4.8922 2 6.7062 2 5.9736 "weight_start" 25 "FASOS" "m"
597 16 "experimental" 25 "no_weight" "Bugles Cheese" 1.5 9.2762 1 4.0199 2 5.2849 1 4.5584 "weight_start" 25 "FASOS" "m"
598 16 "experimental" 26 "no_weight" "AH Mini Digestive" 1 5.9725 1 4.6106 1 9.2478 1 5.7062 "weight_start" 25 "FASOS" "m"
599 16 "experimental" 27 "no_weight" "Nut and Raisins Mix" 1.5 6.6503 1 6.3038 1 1.6747 1 3.1253 "weight_start" 25 "FASOS" "m"
600 16 "experimental" 28 "no_weight" "Salty Licorice" 1 5.1298 1 3.8437 0 6.47 0 1.5844 "weight_start" 25 "FASOS" "m"
601 16 "experimental" 29 "no_weight" "Soft Fruitbears" 1 5.5296 1 3.3488 0 6.4426 0 2.433 "weight_start" 25 "FASOS" "m"
602 16 "experimental" 30 "no_weight" "Lion" 1.2 5.9167 3 2.1316 3 4.075 2 4.0227 "weight_start" 25 "FASOS" "m"
603 16 "experimental" 31 "no_weight" "Fun Mix" 1 6.9532 1 2.9725 0 4.3935 0 4.2171 "weight_start" 25 "FASOS" "m"
604 16 "experimental" 32 "no_weight" "Krakels Sesam" 1 3.0752 0 4.0248 0 3.5578 0 3.9946 "weight_start" 25 "FASOS" "m"
605 16 "experimental" 33 "no_weight" "KitKat" 0.6 6.0182 3 2.2491 3 5.5886 1 3.2831 "weight_start" 25 "FASOS" "m"
606 16 "experimental" 34 "no_weight" "Haribo Happy Cola" 1.2 11.2199 3 2.863 1 4.8059 0 2.8444 "weight_start" 25 "FASOS" "m"
607 16 "experimental" 35 "no_weight" "Maltesers" 2 6.0727 3 2.6711 3 4.1231 2 4.5154 "weight_start" 25 "FASOS" "m"
608 16 "experimental" 36 "no_weight" "Fruity Bottles" 1.2 7.0381 0 1.7844 1 4.9694 0 1.8318 "weight_start" 25 "FASOS" "m"
609 16 "experimental" 37 "no_weight" "Katjang Pedis" 1 6.9981 0 2.7187 1 2.5327 1 7.272 "weight_start" 25 "FASOS" "m"
610 16 "experimental" 38 "no_weight" "Tuc Naturel" 1 3.118 2 2.8899 1 4.2643 0 3.4668 "weight_start" 25 "FASOS" "m"
611 16 "experimental" 39 "no_weight" "Snickers" 0.6 4.3215 3 3.4701 3 3.8029 2 4.5479 "weight_start" 25 "FASOS" "m"
612 16 "experimental" 40 "no_weight" "Jelly Beans" 2 7.5285 0 2.4968 0 3.7748 0 2.5005 "weight_start" 25 "FASOS" "m"
613 16 "experimental" 41 "no_weight" "Kinder Bueno" 1 3.1647 3 3.0346 3 3.0162 2 2.4486 "weight_start" 25 "FASOS" "m"
614 16 "experimental" 42 "no_weight" "Pistachios" 2 4.4287 1 3.6917 1 3.4556 1 2.5785 "weight_start" 25 "FASOS" "m"
615 16 "experimental" 43 "no_weight" "Milka Cream" 0.7 8.0565 3 3.6603 2 6.6172 1 2.5645 "weight_start" 25 "FASOS" "m"
616 16 "experimental" 44 "no_weight" "Lays Natural" 1 5.1946 2 5.0987 1 6.2859 0 3.2489 "weight_start" 25 "FASOS" "m"
617 17 "experimental" 1 "no_weight" "Twix" 0.9 39.9702 3 5.0174 2 19.2861 1 8.5545 "no_weight_start" 20 "UCM" "f"
618 17 "experimental" 2 "no_weight" "Lays Paprika" 0.8 21.1106 2 6.2337 1 7.3116 0 6.7787 "no_weight_start" 20 "UCM" "f"
619 17 "experimental" 3 "no_weight" "Cashews" 0.5 13.7139 0 4.6493 1 5.9157 0 5.1827 "no_weight_start" 20 "UCM" "f"
620 17 "experimental" 4 "no_weight" "Snickers" 0.9 10.219 3 3.0726 3 5.5823 2 5.2371 "no_weight_start" 20 "UCM" "f"
621 17 "experimental" 5 "no_weight" "Jelly Beans" 0.1 12.227 0 2.5549 0 2.6298 0 2.6475 "no_weight_start" 20 "UCM" "f"
622 17 "experimental" 6 "no_weight" "Maltesers" 1.2 12.2344 0 1.5366 3 9.6145 3 6.3111 "no_weight_start" 20 "UCM" "f"
623 17 "experimental" 7 "no_weight" "Lion" 0.85 11.7494 1 5.5838 2 6.5373 1 4.8657 "no_weight_start" 20 "UCM" "f"
624 17 "experimental" 8 "no_weight" "Salty Licorice" 0.5 8.629 1 2.8028 1 4.1011 1 10.0808 "no_weight_start" 20 "UCM" "f"
625 17 "experimental" 9 "no_weight" "Fruity Winegums" 0.5 12.4345 0 1.4332 1 3.2218 0 4.3583 "no_weight_start" 20 "UCM" "f"
626 17 "experimental" 10 "no_weight" "Bitter Chocolate with Orange" 0.1 11.6027 0 1.2568 0 2.0802 0 3.3592 "no_weight_start" 20 "UCM" "f"
627 17 "experimental" 11 "no_weight" "Haribo Happy Cherries" 1.25 29.8596 3 2.4292 2 6.3234 2 4.2248 "no_weight_start" 20 "UCM" "f"
628 17 "experimental" 12 "no_weight" "Rolo" 0.8 5.5648 3 8.0432 2 5.8672 1 8.586 "no_weight_start" 20 "UCM" "f"
629 17 "experimental" 13 "no_weight" "AH Mini Digestive" 0.3 9.6047 0 1.3907 1 4.3591 0 2.4362 "no_weight_start" 20 "UCM" "f"
630 17 "experimental" 14 "no_weight" "Tuc Naturel" 0.3 18.9468 1 3.2084 1 5.6093 0 2.7354 "no_weight_start" 20 "UCM" "f"
631 17 "experimental" 15 "no_weight" "Krakels Kaese" 0.1 14.5806 0 1.3256 0 2.0271 0 1.7317 "no_weight_start" 20 "UCM" "f"
632 17 "experimental" 16 "no_weight" "Haribo Gummibears" 1.1 16.623 3 2.5836 2 3.1033 2 4.449 "no_weight_start" 20 "UCM" "f"
633 17 "experimental" 17 "no_weight" "Fun Mix" 0.6 24.2886 1 5.223 1 3.2717 0 4.0203 "no_weight_start" 20 "UCM" "f"
634 17 "experimental" 18 "no_weight" "Milka Milk" 0.8 11.7233 3 2.4239 2 3.0572 2 3.8454 "no_weight_start" 20 "UCM" "f"
635 17 "experimental" 19 "no_weight" "Bounty" 0.75 5.226 3 3.0018 1 10.5949 1 3.2734 "no_weight_start" 20 "UCM" "f"
636 17 "experimental" 20 "no_weight" "Chio Cheese" 0.1 11.391 0 1.6865 0 1.5241 0 2.3027 "no_weight_start" 20 "UCM" "f"
637 17 "experimental" 21 "no_weight" "Nut and Raisins Mix" 0.75 9.3338 3 2.6608 2 4.5488 1 9.6882 "no_weight_start" 20 "UCM" "f"
638 17 "experimental" 22 "no_weight" "Katjang Pedis" 0.1 10.4096 0 1.6372 0 1.9582 0 4.2942 "no_weight_start" 20 "UCM" "f"
639 17 "experimental" 23 "weight" "Lays Natural" 0.2 10.8383 2 2.9586 1 3.3427 0 2.72 "no_weight_start" 20 "UCM" "f"
640 17 "experimental" 24 "weight" "Tuc Cheese" 0.1 4.2988 0 3.8534 0 1.9089 0 2.0714 "no_weight_start" 20 "UCM" "f"
641 17 "experimental" 25 "weight" "Pistachios" 0.7 12.0798 3 3.4694 2 2.9554 2 3.6308 "no_weight_start" 20 "UCM" "f"
642 17 "experimental" 26 "weight" "Haribo Happy Cola" 1 5.6226 3 2.7222 2 3.6148 2 4.6325 "no_weight_start" 20 "UCM" "f"
643 17 "experimental" 27 "weight" "Thai Sweet Chili Nuts" 0.2 15.8181 0 1.6964 0 5.075 0 1.4209 "no_weight_start" 20 "UCM" "f"
644 17 "experimental" 28 "weight" "Kinder Bueno" 0.8 6.2905 3 4.1801 2 3.0677 2 6.7335 "no_weight_start" 20 "UCM" "f"
645 17 "experimental" 29 "weight" "Soft Fruitbears" 0.2 7.9901 0 1.1591 1 2.8623 0 2.1592 "no_weight_start" 20 "UCM" "f"
646 17 "experimental" 30 "weight" "Mars" 0.4 6.4677 3 2.8707 0 1.9009 0 1.7879 "no_weight_start" 20 "UCM" "f"
647 17 "experimental" 31 "weight" "Milka Cream" 0.4 6.3289 2 2.5518 1 3.3853 0 2.0402 "no_weight_start" 20 "UCM" "f"
648 17 "experimental" 32 "weight" "Trio Zoutjes" 0.1 6.1464 0 1.6149 0 1.444 0 1.6641 "no_weight_start" 20 "UCM" "f"
649 17 "experimental" 33 "weight" "Cote dor BonBonBloc" 1.3 26.3143 2 4.5958 3 5.5219 3 2.9704 "no_weight_start" 20 "UCM" "f"
650 17 "experimental" 34 "weight" "Snickers Crunch" 1 11.5955 3 2.6533 2 2.3258 2 2.5885 "no_weight_start" 20 "UCM" "f"
651 17 "experimental" 35 "weight" "AH Biscuits Coconut" 0.1 6.616 0 0.9855 0 1.1418 0 1.8451 "no_weight_start" 20 "UCM" "f"
652 17 "experimental" 36 "weight" "Bounty Dark" 0.8 8.0422 1 2.486 1 3.0454 1 2.7058 "no_weight_start" 20 "UCM" "f"
653 17 "experimental" 37 "weight" "Skittles" 0.8 8.6823 1 3.7894 1 2.5356 1 2.722 "no_weight_start" 20 "UCM" "f"
654 17 "experimental" 38 "weight" "MundM Choco" 1.4 10.1291 3 2.2308 3 2.6988 3 4.5061 "no_weight_start" 20 "UCM" "f"
655 17 "experimental" 39 "weight" "KitKat" 0.6 18.2056 3 3.4192 1 2.6692 1 2.5133 "no_weight_start" 20 "UCM" "f"
656 17 "experimental" 40 "weight" "Nut Mix" 0.4 6.1712 1 3.058 1 2.4247 0 2.3293 "no_weight_start" 20 "UCM" "f"
657 17 "experimental" 41 "weight" "Bugles Cheese" 0.1 3.3723 0 1.6884 0 0.7985 0 1.8374 "no_weight_start" 20 "UCM" "f"
658 17 "experimental" 42 "weight" "Fruity Bottles" 0.7 9.7921 0 1.7746 1 4.5362 1 2.5397 "no_weight_start" 20 "UCM" "f"
659 17 "experimental" 43 "weight" "Sweet Licorice" 0.7 15.1165 1 4.5801 1 2.4723 1 3.0673 "no_weight_start" 20 "UCM" "f"
660 17 "experimental" 44 "weight" "Krakels Sesam" 0.2 7.8039 0 1.1383 0 5.8348 0 1.7151 "no_weight_start" 20 "UCM" "f"
661 18 "experimental" 1 "weight" "Bounty" 0.5 5.3466 0 2.6568 1 6.3335 0 3.0796 "weight_start" 23 "LAW" "f"
662 18 "experimental" 2 "weight" "Cashews" 0 1.0954 0 1.4859 0 3.6738 0 1.541 "weight_start" 23 "LAW" "f"
663 18 "experimental" 3 "weight" "Fruity Bottles" 1 10.1323 0 1.9291 2 8.5555 2 13.4087 "weight_start" 23 "LAW" "f"
664 18 "experimental" 4 "weight" "Cote dor BonBonBloc" 1.2 8.2015 2 4.1066 3 5.2311 3 3.4792 "weight_start" 23 "LAW" "f"
665 18 "experimental" 5 "weight" "Mars" 0.3 5.6325 3 3.8283 1 4.7831 1 3.9173 "weight_start" 23 "LAW" "f"
666 18 "experimental" 6 "weight" "Maltesers" 1 3.5106 1 4.3829 2 6.5556 2 9.3205 "weight_start" 23 "LAW" "f"
667 18 "experimental" 7 "weight" "Milka Cream" 1 4.1843 3 3.4574 2 4.4812 3 5.1013 "weight_start" 23 "LAW" "f"
668 18 "experimental" 8 "weight" "AH Biscuits Coconut" 0 8.8701 0 1.2317 0 4.0742 0 1.8223 "weight_start" 23 "LAW" "f"
669 18 "experimental" 9 "weight" "Krakels Kaese" 0.7 13.1244 0 1.4446 2 5.4635 2 5.2177 "weight_start" 23 "LAW" "f"
670 18 "experimental" 10 "weight" "Haribo Happy Cherries" 1.2 6.2116 0 1.9801 1 5.6542 1 6.8986 "weight_start" 23 "LAW" "f"
671 18 "experimental" 11 "weight" "Nut and Raisins Mix" 0 9.1095 0 1.1954 0 3.8136 0 1.7508 "weight_start" 23 "LAW" "f"
672 18 "experimental" 12 "weight" "Chio Cheese" 0.5 8.5338 0 1.4666 2 6.7146 2 5.9884 "weight_start" 23 "LAW" "f"
673 18 "experimental" 13 "weight" "Tuc Naturel" 0.75 7.4165 3 2.889 3 4.6464 2 5.0339 "weight_start" 23 "LAW" "f"
674 18 "experimental" 14 "weight" "Soft Fruitbears" 0.65 4.724 1 3.9486 1 3.3083 1 5.1814 "weight_start" 23 "LAW" "f"
675 18 "experimental" 15 "weight" "Snickers Crunch" 0.2 9.0527 0 1.7001 0 5.2355 0 4.1482 "weight_start" 23 "LAW" "f"
676 18 "experimental" 16 "weight" "Twix" 0.65 9.932 3 2.6809 2 4.6268 2 2.3581 "weight_start" 23 "LAW" "f"
677 18 "experimental" 17 "weight" "Katjang Pedis" 0.9 10.205 0 1.789 2 5.1036 2 3.3536 "weight_start" 23 "LAW" "f"
678 18 "experimental" 18 "weight" "Kinder Bueno" 0.75 5.9012 3 2.8501 3 5.8473 3 3.9819 "weight_start" 23 "LAW" "f"
679 18 "experimental" 19 "weight" "Skittles" 0.5 12.1237 0 2.6924 1 6.1658 1 5.0536 "weight_start" 23 "LAW" "f"
680 18 "experimental" 20 "weight" "Fun Mix" 0.8 8.8028 1 3.1521 1 6.5057 1 6.6562 "weight_start" 23 "LAW" "f"
681 18 "experimental" 21 "weight" "Salty Licorice" 0.65 6.3827 0 4.0315 1 4.5274 1 3.3748 "weight_start" 23 "LAW" "f"
682 18 "experimental" 22 "weight" "Lays Natural" 1 6.607 3 1.9556 3 4.6606 3 3.6991 "weight_start" 23 "LAW" "f"
683 18 "experimental" 23 "no_weight" "AH Mini Digestive" 1 9.6331 2 2.9491 3 4.3057 3 3.8878 "weight_start" 23 "LAW" "f"
684 18 "experimental" 24 "no_weight" "Jelly Beans" 0 9.1899 0 1.2162 0 2.7166 0 1.1588 "weight_start" 23 "LAW" "f"
685 18 "experimental" 25 "no_weight" "MundM Choco" 1 4.1693 3 2.2899 2 2.7652 3 3.7127 "weight_start" 23 "LAW" "f"
686 18 "experimental" 26 "no_weight" "Haribo Gummibears" 0.8 5.5352 1 3.2986 1 2.7601 1 3.7055 "weight_start" 23 "LAW" "f"
687 18 "experimental" 27 "no_weight" "Rolo" 0.5 8.2821 0 1.0955 1 7.5688 1 4.1058 "weight_start" 23 "LAW" "f"
688 18 "experimental" 28 "no_weight" "Tuc Cheese" 0.9 4.1491 0 5.1272 3 6.1032 3 3.0917 "weight_start" 23 "LAW" "f"
689 18 "experimental" 29 "no_weight" "Lays Paprika" 1 6.2188 3 2.2877 3 2.1476 3 3.0747 "weight_start" 23 "LAW" "f"
690 18 "experimental" 30 "no_weight" "KitKat" 0.65 6.5872 3 2.8984 3 2.0834 2 4.0794 "weight_start" 23 "LAW" "f"
691 18 "experimental" 31 "no_weight" "Bitter Chocolate with Orange" 1.3 5.1617 2 7.4683 3 1.7567 3 3.4686 "weight_start" 23 "LAW" "f"
692 18 "experimental" 32 "no_weight" "Sweet Licorice" 0.4 6.8461 0 1.4505 1 4.3878 0 1.8938 "weight_start" 23 "LAW" "f"
693 18 "experimental" 33 "no_weight" "Krakels Sesam" 0.6 5.9651 0 1.6128 2 4.2722 1 4.3461 "weight_start" 23 "LAW" "f"
694 18 "experimental" 34 "no_weight" "Trio Zoutjes" 0.5 8.8079 0 0.8495 1 5.267 1 5.1873 "weight_start" 23 "LAW" "f"
695 18 "experimental" 35 "no_weight" "Fruity Winegums" 0.35 10.3278 0 1.0582 1 5.2211 1 1.8815 "weight_start" 23 "LAW" "f"
696 18 "experimental" 36 "no_weight" "Lion" 0.45 5.4626 0 1.6502 1 5.1135 1 2.3074 "weight_start" 23 "LAW" "f"
697 18 "experimental" 37 "no_weight" "Nut Mix" 0 2.7789 0 2.4048 0 1.6648 0 2.2029 "weight_start" 23 "LAW" "f"
698 18 "experimental" 38 "no_weight" "Pistachios" 0.7 4.7694 2 2.7472 3 3.4669 2 2.7382 "weight_start" 23 "LAW" "f"
699 18 "experimental" 39 "no_weight" "Snickers" 0.35 4.7973 2 2.6672 1 3.4727 1 4.8397 "weight_start" 23 "LAW" "f"
700 18 "experimental" 40 "no_weight" "Haribo Happy Cola" 0.8 5.4986 2 2.4311 2 5.7011 1 3.6469 "weight_start" 23 "LAW" "f"
701 18 "experimental" 41 "no_weight" "Bugles Cheese" 0.8 10.196 0 1.7007 3 3.1813 3 3.7443 "weight_start" 23 "LAW" "f"
702 18 "experimental" 42 "no_weight" "Milka Milk" 0.9 6.974 3 3.391 3 2.7505 3 2.1196 "weight_start" 23 "LAW" "f"
703 18 "experimental" 43 "no_weight" "Bounty Dark" 0.6 6.374 0 1.516 1 3.7279 1 4.909 "weight_start" 23 "LAW" "f"
704 18 "experimental" 44 "no_weight" "Thai Sweet Chili Nuts" 0.8 5.4778 1 2.6931 3 2.5913 2 3.9268 "weight_start" 23 "LAW" "f"
705 19 "experimental" 1 "no_weight" "Snickers" 0.8 8.891 3 4.97 2 14.5791 1 11.0137 "no_weight_start" 21 "LAW" "f"
706 19 "experimental" 2 "no_weight" "Fun Mix" 0.99 9.4532 1 3.2128 0 7.6186 0 3.6203 "no_weight_start" 21 "LAW" "f"
707 19 "experimental" 3 "no_weight" "Tuc Naturel" 1.1 6.684 3 2.0171 1 5.655 0 4.4463 "no_weight_start" 21 "LAW" "f"
708 19 "experimental" 4 "no_weight" "Thai Sweet Chili Nuts" 0.8 10.4586 2 3.3958 1 4.9947 1 7.4534 "no_weight_start" 21 "LAW" "f"
709 19 "experimental" 5 "no_weight" "Nut Mix" 1.99 11.8805 3 8.2373 2 3.5996 2 2.671 "no_weight_start" 21 "LAW" "f"
710 19 "experimental" 6 "no_weight" "Bitter Chocolate with Orange" 1 4.8356 0 3.1788 1 3.8595 1 4.3429 "no_weight_start" 21 "LAW" "f"
711 19 "experimental" 7 "no_weight" "Maltesers" 2.75 14.3865 3 1.9206 3 5.3416 2 3.1935 "no_weight_start" 21 "LAW" "f"
712 19 "experimental" 8 "no_weight" "Cashews" 1.6 7.3494 3 4.2021 2 5.4882 2 3.1158 "no_weight_start" 21 "LAW" "f"
713 19 "experimental" 9 "no_weight" "Milka Cream" 0.6 4.0858 2 2.5253 0 1.5535 0 6.4914 "no_weight_start" 21 "LAW" "f"
714 19 "experimental" 10 "no_weight" "Lays Natural" 1.65 4.7407 3 3.9206 1 4.998 1 5.4402 "no_weight_start" 21 "LAW" "f"
715 19 "experimental" 11 "no_weight" "Rolo" 1.2 4.1146 3 1.4647 2 2.7399 2 7.0591 "no_weight_start" 21 "LAW" "f"
716 19 "experimental" 12 "no_weight" "Fruity Winegums" 0.5 7.8808 1 2.7083 1 3.339 1 4.2476 "no_weight_start" 21 "LAW" "f"
717 19 "experimental" 13 "no_weight" "AH Mini Digestive" 0.9 5.7709 0 5.6598 1 1.5472 1 1.0172 "no_weight_start" 21 "LAW" "f"
718 19 "experimental" 14 "no_weight" "KitKat" 0.75 2.6881 3 1.8204 2 2.7253 2 1.5692 "no_weight_start" 21 "LAW" "f"
719 19 "experimental" 15 "no_weight" "Haribo Gummibears" 0.85 4.9508 3 2.0888 0 3.1512 0 6.2617 "no_weight_start" 21 "LAW" "f"
720 19 "experimental" 16 "no_weight" "Mars" 0.7 4.5678 3 2.2231 1 3.9927 1 1.4871 "no_weight_start" 21 "LAW" "f"
721 19 "experimental" 17 "no_weight" "Bounty" 0.7 2.7992 3 2.1781 2 1.925 1 2.8487 "no_weight_start" 21 "LAW" "f"
722 19 "experimental" 18 "no_weight" "Chio Cheese" 0.95 4.5607 1 4.7084 1 2.2784 1 3.2382 "no_weight_start" 21 "LAW" "f"
723 19 "experimental" 19 "no_weight" "Jelly Beans" 0.6 3.9112 1 2.6235 0 2.0747 0 0.9358 "no_weight_start" 21 "LAW" "f"
724 19 "experimental" 20 "no_weight" "Salty Licorice" 0.95 4.4763 2 1.8347 2 1.9974 2 2.8548 "no_weight_start" 21 "LAW" "f"
725 19 "experimental" 21 "no_weight" "Haribo Happy Cherries" 0.85 3.8662 3 2.0359 1 3.6057 0 2.2944 "no_weight_start" 21 "LAW" "f"
726 19 "experimental" 22 "no_weight" "Krakels Kaese" 0.7 12.8476 1 3.1744 1 3.4511 0 3.6321 "no_weight_start" 21 "LAW" "f"
727 19 "experimental" 23 "weight" "Skittles" 0.65 6.0335 3 2.4922 0 4.3695 0 1.6725 "no_weight_start" 21 "LAW" "f"
728 19 "experimental" 24 "weight" "Trio Zoutjes" 0.5 8.9258 1 2.5389 0 2.2914 0 1.3659 "no_weight_start" 21 "LAW" "f"
729 19 "experimental" 25 "weight" "Krakels Sesam" 0.95 8.6955 1 1.5549 0 4.6585 0 1.4206 "no_weight_start" 21 "LAW" "f"
730 19 "experimental" 26 "weight" "Nut and Raisins Mix" 1.1 3.8432 2 2.2786 1 3.1298 1 2.8511 "no_weight_start" 21 "LAW" "f"
731 19 "experimental" 27 "weight" "Lays Paprika" 1.2 6.1974 3 1.6891 1 3.9845 1 2.5026 "no_weight_start" 21 "LAW" "f"
732 19 "experimental" 28 "weight" "Fruity Bottles" 0.8 6.1957 1 2.3843 0 3.3614 0 1.3399 "no_weight_start" 21 "LAW" "f"
733 19 "experimental" 29 "weight" "Cote dor BonBonBloc" 1.5 6.6005 2 2.3291 1 4.3271 1 5.6827 "no_weight_start" 21 "LAW" "f"
734 19 "experimental" 30 "weight" "Pistachios" 1.7 4.0066 3 1.6665 2 5.752 2 2.3095 "no_weight_start" 21 "LAW" "f"
735 19 "experimental" 31 "weight" "Bugles Cheese" 1.1 5.875 1 3.8224 1 4.4058 1 4.7747 "no_weight_start" 21 "LAW" "f"
736 19 "experimental" 32 "weight" "Snickers Crunch" 0.75 3.8498 2 3.5405 2 4.2423 2 2.5596 "no_weight_start" 21 "LAW" "f"
737 19 "experimental" 33 "weight" "Soft Fruitbears" 0.5 3.9005 3 6.0332 0 1.9759 0 2.3083 "no_weight_start" 21 "LAW" "f"
738 19 "experimental" 34 "weight" "Katjang Pedis" 0.95 5.4782 0 6.5568 1 2.1596 1 1.425 "no_weight_start" 21 "LAW" "f"
739 19 "experimental" 35 "weight" "Bounty Dark" 0.75 2.6304 2 2.9243 1 3.7723 1 2.1612 "no_weight_start" 21 "LAW" "f"
740 19 "experimental" 36 "weight" "Milka Milk" 0.8 2.7056 3 1.7812 2 4.0412 2 3.6001 "no_weight_start" 21 "LAW" "f"
741 19 "experimental" 37 "weight" "AH Biscuits Coconut" 0.6 3.9119 1 1.8218 1 2.6001 1 1.4734 "no_weight_start" 21 "LAW" "f"
742 19 "experimental" 38 "weight" "Twix" 0.75 2.1587 3 3.13 2 2.5657 1 1.5104 "no_weight_start" 21 "LAW" "f"
743 19 "experimental" 39 "weight" "Haribo Happy Cola" 0.85 4.7704 3 2.4629 1 2.1676 0 1.6859 "no_weight_start" 21 "LAW" "f"
744 19 "experimental" 40 "weight" "Kinder Bueno" 0.75 2.8121 3 1.7076 2 0.9865 2 7.8475 "no_weight_start" 21 "LAW" "f"
745 19 "experimental" 41 "weight" "Tuc Cheese" 0.9 6.1134 1 2.7633 1 2.4149 0 1.7444 "no_weight_start" 21 "LAW" "f"
746 19 "experimental" 42 "weight" "Sweet Licorice" 0.7 6.8803 2 2.0372 2 3.822 2 2.7844 "no_weight_start" 21 "LAW" "f"
747 19 "experimental" 43 "weight" "Lion" 1.1 2.3669 3 1.93 1 1.1154 1 1.4901 "no_weight_start" 21 "LAW" "f"
748 19 "experimental" 44 "weight" "MundM Choco" 1.4 5.774 3 1.7922 2 3.9437 2 2.7077 "no_weight_start" 21 "LAW" "f"
749 20 "experimental" 1 "weight" "Lays Natural" 1.2 5.6391 2 4.6229 0 5.8427 1 8.6415 "weight_start" 21 "FASOS" "m"
750 20 "experimental" 2 "weight" "Kinder Bueno" 2 4.7783 2 4.346 3 4.8538 2 4.6574 "weight_start" 21 "FASOS" "m"
751 20 "experimental" 3 "weight" "Krakels Sesam" 0 3.0446 0 5.0212 0 4.2029 0 2.6919 "weight_start" 21 "FASOS" "m"
752 20 "experimental" 4 "weight" "Tuc Naturel" 1.25 5.7152 2 2.8532 1 4.7455 1 4.4565 "weight_start" 21 "FASOS" "m"
753 20 "experimental" 5 "weight" "AH Mini Digestive" 0.8 12.6878 0 2.2504 0 2.7753 1 4.9886 "weight_start" 21 "FASOS" "m"
754 20 "experimental" 6 "weight" "Nut Mix" 1 6.2476 2 4.6937 1 5.4453 1 3.5467 "weight_start" 21 "FASOS" "m"
755 20 "experimental" 7 "weight" "Soft Fruitbears" 1.7 5.2346 1 2.3081 1 5.8146 2 1.7872 "weight_start" 21 "FASOS" "m"
756 20 "experimental" 8 "weight" "Snickers" 1.2 5.0405 2 3.4317 2 3.3497 3 1.6655 "weight_start" 21 "FASOS" "m"
757 20 "experimental" 9 "weight" "Maltesers" 2 4.7881 2 2.8667 2 5.6944 3 1.4765 "weight_start" 21 "FASOS" "m"
758 20 "experimental" 10 "weight" "Sweet Licorice" 0 1.1374 1 4.4368 0 0.748 0 1.2196 "weight_start" 21 "FASOS" "m"
759 20 "experimental" 11 "weight" "Pistachios" 1.5 5.1784 2 2.3947 1 3.1994 2 1.6852 "weight_start" 21 "FASOS" "m"
760 20 "experimental" 12 "weight" "Fun Mix" 0 4.8591 2 3.3548 0 2.7606 0 1.984 "weight_start" 21 "FASOS" "m"
761 20 "experimental" 13 "weight" "Katjang Pedis" 2 4.3078 2 3.9141 2 3.0825 3 1.6322 "weight_start" 21 "FASOS" "m"
762 20 "experimental" 14 "weight" "Milka Milk" 1.25 5.5984 3 1.9656 3 2.8812 3 3.7499 "weight_start" 21 "FASOS" "m"
763 20 "experimental" 15 "weight" "Mars" 1.5 3.4064 2 3.2224 3 2.2941 3 1.8103 "weight_start" 21 "FASOS" "m"
764 20 "experimental" 16 "weight" "Haribo Gummibears" 2 5.0336 3 3.5885 3 2.0231 3 1.8147 "weight_start" 21 "FASOS" "m"
765 20 "experimental" 17 "weight" "Cote dor BonBonBloc" 1.95 4.0502 1 2.7449 2 4.246 2 1.243 "weight_start" 21 "FASOS" "m"
766 20 "experimental" 18 "weight" "Haribo Happy Cherries" 1.8 3.8627 2 1.9344 2 2.6621 2 7.4141 "weight_start" 21 "FASOS" "m"
767 20 "experimental" 19 "weight" "Jelly Beans" 3.5 4.2043 3 2.7023 3 1.2455 3 1.3372 "weight_start" 21 "FASOS" "m"
768 20 "experimental" 20 "weight" "Bugles Cheese" 1.5 3.8837 2 2.9645 2 3.7835 1 4.2456 "weight_start" 21 "FASOS" "m"
769 20 "experimental" 21 "weight" "Bounty Dark" 1 3.7028 2 1.5363 1 2.8411 1 3.8543 "weight_start" 21 "FASOS" "m"
770 20 "experimental" 22 "weight" "KitKat" 1.8 3.7328 2 1.8388 3 0.9054 3 5.0179 "weight_start" 21 "FASOS" "m"
771 20 "experimental" 23 "no_weight" "Rolo" 0.7 6.6415 1 4.0671 1 3.2462 1 3.3198 "weight_start" 21 "FASOS" "m"
772 20 "experimental" 24 "no_weight" "Lion" 2 3.0069 2 2.0258 3 1.8852 3 1.6118 "weight_start" 21 "FASOS" "m"
773 20 "experimental" 25 "no_weight" "Milka Cream" 1.8 8.8439 2 3.2714 2 2.4228 2 2.4825 "weight_start" 21 "FASOS" "m"
774 20 "experimental" 26 "no_weight" "Fruity Winegums" 1.25 3.515 2 1.9817 2 3.5186 2 3.1452 "weight_start" 21 "FASOS" "m"
775 20 "experimental" 27 "no_weight" "Twix" 1.8 3.162 2 2.1017 2 3.5907 3 2.0259 "weight_start" 21 "FASOS" "m"
776 20 "experimental" 28 "no_weight" "AH Biscuits Coconut" 1 4.5403 1 1.2071 1 3.4846 1 2.8682 "weight_start" 21 "FASOS" "m"
777 20 "experimental" 29 "no_weight" "Haribo Happy Cola" 2 2.6986 3 2.3115 2 2.3485 3 1.3987 "weight_start" 21 "FASOS" "m"
778 20 "experimental" 30 "no_weight" "Trio Zoutjes" 0.95 7.1622 1 3.3528 1 3.1653 1 3.0721 "weight_start" 21 "FASOS" "m"
779 20 "experimental" 31 "no_weight" "Thai Sweet Chili Nuts" 2.2 4.5417 0 4.3144 3 1.0923 3 1.6071 "weight_start" 21 "FASOS" "m"
780 20 "experimental" 32 "no_weight" "Skittles" 2 3.492 3 1.6417 3 1.4732 3 1.3203 "weight_start" 21 "FASOS" "m"
781 20 "experimental" 33 "no_weight" "Lays Paprika" 2.2 6.7078 2 3.3363 3 2.9231 3 2.1384 "weight_start" 21 "FASOS" "m"
782 20 "experimental" 34 "no_weight" "Bounty" 1.2 3.2096 2 3.1902 1 6.4136 2 1.469 "weight_start" 21 "FASOS" "m"
783 20 "experimental" 35 "no_weight" "Tuc Cheese" 2.5 4.711 1 2.5478 3 1.5005 3 2.257 "weight_start" 21 "FASOS" "m"
784 20 "experimental" 36 "no_weight" "Cashews" 1.1 5.5928 2 4.5 1 2.3685 1 0.7977 "weight_start" 21 "FASOS" "m"
785 20 "experimental" 37 "no_weight" "Chio Cheese" 2.2 8.4104 0 1.9719 3 4.5162 3 0.9027 "weight_start" 21 "FASOS" "m"
786 20 "experimental" 38 "no_weight" "MundM Choco" 2 3.7048 2 3.7108 3 2.1993 3 2.3024 "weight_start" 21 "FASOS" "m"
787 20 "experimental" 39 "no_weight" "Fruity Bottles" 1.75 5.5281 0 3.0534 3 1.714 2 2.357 "weight_start" 21 "FASOS" "m"
788 20 "experimental" 40 "no_weight" "Nut and Raisins Mix" 1.75 7.6248 2 1.6835 2 2.6651 1 1.1286 "weight_start" 21 "FASOS" "m"
789 20 "experimental" 41 "no_weight" "Salty Licorice" 0 2.4269 1 2.2061 0 1.1622 0 0.6409 "weight_start" 21 "FASOS" "m"
790 20 "experimental" 42 "no_weight" "Snickers Crunch" 1.2 3.1168 2 2.5646 2 2.3848 2 4.0846 "weight_start" 21 "FASOS" "m"
791 20 "experimental" 43 "no_weight" "Krakels Kaese" 1.5 6.9147 1 2.8094 2 2.4462 2 0.8528 "weight_start" 21 "FASOS" "m"
792 20 "experimental" 44 "no_weight" "Bitter Chocolate with Orange" 2.4 4.7606 2 1.9481 3 2.3291 3 3.5123 "weight_start" 21 "FASOS" "m"
793 21 "experimental" 1 "no_weight" "Sweet Licorice" 0 6.0074 1 8.3255 0 4.2569 0 2.5426 "no_weight_start" 23 "FASOS" "m"
794 21 "experimental" 2 "no_weight" "Pistachios" 1 11.9215 1 2.8985 1 5.2356 1 1.6746 "no_weight_start" 23 "FASOS" "m"
795 21 "experimental" 3 "no_weight" "Nut and Raisins Mix" 2 3.4635 2 2.3103 1 3.582 1 2.339 "no_weight_start" 23 "FASOS" "m"
796 21 "experimental" 4 "no_weight" "Bounty" 0 2.3478 1 2.4915 0 2.974 0 1.2028 "no_weight_start" 23 "FASOS" "m"
797 21 "experimental" 5 "no_weight" "Krakels Kaese" 2.75 12.4634 2 2.5186 2 3.8077 1 3.6785 "no_weight_start" 23 "FASOS" "m"
798 21 "experimental" 6 "no_weight" "Jelly Beans" 2.9 5.5354 2 4.1402 2 3.1179 2 4.6773 "no_weight_start" 23 "FASOS" "m"
799 21 "experimental" 7 "no_weight" "Tuc Naturel" 3.5 4.7569 3 2.3158 3 2.3127 3 2.4808 "no_weight_start" 23 "FASOS" "m"
800 21 "experimental" 8 "no_weight" "Haribo Gummibears" 3.5 4.212 3 2.3567 3 1.5779 3 2.9815 "no_weight_start" 23 "FASOS" "m"
801 21 "experimental" 9 "no_weight" "Maltesers" 0 2.465 1 2.0437 0 2.6812 0 1.505 "no_weight_start" 23 "FASOS" "m"
802 21 "experimental" 10 "no_weight" "Lion" 0 2.3063 1 1.3161 0 1.1568 0 1.4853 "no_weight_start" 23 "FASOS" "m"
803 21 "experimental" 11 "no_weight" "Lays Natural" 4 3.1597 3 1.8904 3 1.9508 3 1.4051 "no_weight_start" 23 "FASOS" "m"
804 21 "experimental" 12 "no_weight" "Soft Fruitbears" 3 10.2685 2 1.5422 3 3.8054 3 3.3151 "no_weight_start" 23 "FASOS" "m"
805 21 "experimental" 13 "no_weight" "Rolo" 0 1.8962 2 1.8891 0 1.7796 0 1.0558 "no_weight_start" 23 "FASOS" "m"
806 21 "experimental" 14 "no_weight" "Bugles Cheese" 3.5 5.4172 2 2.3122 3 2.2 3 2.2406 "no_weight_start" 23 "FASOS" "m"
807 21 "experimental" 15 "no_weight" "Trio Zoutjes" 3 3.8699 1 1.923 2 2.67 2 3.2392 "no_weight_start" 23 "FASOS" "m"
808 21 "experimental" 16 "no_weight" "Milka Milk" 0 2.2667 2 2.041 0 1.3218 0 2.1757 "no_weight_start" 23 "FASOS" "m"
809 21 "experimental" 17 "no_weight" "Haribo Happy Cherries" 3.75 6.3111 3 2.6211 2 5.4316 2 3.1296 "no_weight_start" 23 "FASOS" "m"
810 21 "experimental" 18 "no_weight" "AH Mini Digestive" 3 4.7697 1 4.5632 2 3.6839 2 1.7561 "no_weight_start" 23 "FASOS" "m"
811 21 "experimental" 19 "no_weight" "Snickers" 0 5.176 2 1.9639 0 1.5195 0 1.1732 "no_weight_start" 23 "FASOS" "m"
812 21 "experimental" 20 "no_weight" "Katjang Pedis" 4 6.9368 1 1.9581 3 1.6957 3 3.101 "no_weight_start" 23 "FASOS" "m"
813 21 "experimental" 21 "no_weight" "KitKat" 0 1.9229 2 1.9552 0 0.7931 0 1.4652 "no_weight_start" 23 "FASOS" "m"
814 21 "experimental" 22 "no_weight" "Cote dor BonBonBloc" 0 2.318 2 2.2717 0 1.3066 0 0.8725 "no_weight_start" 23 "FASOS" "m"
815 21 "experimental" 23 "weight" "Bounty Dark" 0 2.1392 2 2.023 0 1.2028 0 1.0426 "no_weight_start" 23 "FASOS" "m"
816 21 "experimental" 24 "weight" "Krakels Sesam" 1.75 7.9743 1 2.1568 2 0.9262 1 3.6652 "no_weight_start" 23 "FASOS" "m"
817 21 "experimental" 25 "weight" "Cashews" 1 3.4629 1 1.3891 1 2.2856 1 2.0744 "no_weight_start" 23 "FASOS" "m"
818 21 "experimental" 26 "weight" "Haribo Happy Cola" 3 2.61 3 1.5911 2 2.6242 2 3.1743 "no_weight_start" 23 "FASOS" "m"
819 21 "experimental" 27 "weight" "Fruity Bottles" 3 2.9772 1 1.3123 2 2.2732 2 2.2806 "no_weight_start" 23 "FASOS" "m"
820 21 "experimental" 28 "weight" "Mars" 0 1.4486 2 1.4793 0 1.196 0 1.2155 "no_weight_start" 23 "FASOS" "m"
821 21 "experimental" 29 "weight" "Milka Cream" 0 1.3804 2 1.7534 0 0.8682 0 1.4416 "no_weight_start" 23 "FASOS" "m"
822 21 "experimental" 30 "weight" "MundM Choco" 0 1.2173 2 1.5204 0 0.9291 0 1.0148 "no_weight_start" 23 "FASOS" "m"
823 21 "experimental" 31 "weight" "Salty Licorice" 0 1.2183 2 2.22 0 1.09 0 1.8717 "no_weight_start" 23 "FASOS" "m"
824 21 "experimental" 32 "weight" "Fun Mix" 1.5 4.5968 1 1.7128 1 0.653 1 2.3325 "no_weight_start" 23 "FASOS" "m"
825 21 "experimental" 33 "weight" "Chio Cheese" 2.75 5.747 1 1.862 2 4.1854 1 4.7648 "no_weight_start" 23 "FASOS" "m"
826 21 "experimental" 34 "weight" "Bitter Chocolate with Orange" 0 1.4768 1 3.1851 0 0.979 0 0.974 "no_weight_start" 23 "FASOS" "m"
827 21 "experimental" 35 "weight" "Thai Sweet Chili Nuts" 4 3.4888 3 2.2869 3 5.2845 3 1.9873 "no_weight_start" 23 "FASOS" "m"
828 21 "experimental" 36 "weight" "AH Biscuits Coconut" 2.75 9.8395 1 0.8789 2 3.1317 2 3.5855 "no_weight_start" 23 "FASOS" "m"
829 21 "experimental" 37 "weight" "Nut Mix" 2 3.1332 1 4.0158 1 5.3122 1 2.9712 "no_weight_start" 23 "FASOS" "m"
830 21 "experimental" 38 "weight" "Kinder Bueno" 0 1.3346 2 1.8573 0 0.7844 0 1.325 "no_weight_start" 23 "FASOS" "m"
831 21 "experimental" 39 "weight" "Snickers Crunch" 0 1.7477 1 2.2705 0 1.2488 0 4.1158 "no_weight_start" 23 "FASOS" "m"
832 21 "experimental" 40 "weight" "Fruity Winegums" 2.75 5.5497 1 2.6968 2 1.9647 2 3.0608 "no_weight_start" 23 "FASOS" "m"
833 21 "experimental" 41 "weight" "Twix" 0 2.994 2 2.056 0 1.0757 0 0.7226 "no_weight_start" 23 "FASOS" "m"
834 21 "experimental" 42 "weight" "Tuc Cheese" 4 3.7149 2 1.9669 3 1.5179 3 2.2694 "no_weight_start" 23 "FASOS" "m"
835 21 "experimental" 43 "weight" "Lays Paprika" 4 2.6592 3 5.5813 3 2.2938 3 2.9216 "no_weight_start" 23 "FASOS" "m"
836 21 "experimental" 44 "weight" "Skittles" 3.25 6.8574 2 2.0595 2 2.4357 2 1.3926 "no_weight_start" 23 "FASOS" "m"
837 22 "experimental" 1 "weight" "Milka Milk" 0.5 13.4388 2 7.6728 1 7.892 1 7.8819 "weight_start" 20 "LAW" "m"
838 22 "experimental" 2 "weight" "Bounty Dark" 0.3 11.3842 1 2.9276 1 5.6816 1 7.7708 "weight_start" 20 "LAW" "m"
839 22 "experimental" 3 "weight" "Trio Zoutjes" 0.6 5.3681 0 3.1784 1 3.894 1 5.2909 "weight_start" 20 "LAW" "m"
840 22 "experimental" 4 "weight" "Haribo Happy Cherries" 1 9.3296 3 3.9382 2 3.4516 2 6.5843 "weight_start" 20 "LAW" "m"
841 22 "experimental" 5 "weight" "AH Mini Digestive" 0.1 13.3698 0 3.8958 0 1.7081 0 3.9615 "weight_start" 20 "LAW" "m"
842 22 "experimental" 6 "weight" "Pistachios" 1.75 12.7814 2 3.3005 1 7.7474 2 3.9027 "weight_start" 20 "LAW" "m"
843 22 "experimental" 7 "weight" "MundM Choco" 0.8 11.2627 2 2.6332 0 4.8086 1 4.7482 "weight_start" 20 "LAW" "m"
844 22 "experimental" 8 "weight" "Fruity Winegums" 0.9 6.9522 0 2.3204 1 1.7622 2 6.9965 "weight_start" 20 "LAW" "m"
845 22 "experimental" 9 "weight" "Mars" 0.3 3.4772 2 3.1256 1 2.0125 1 1.9469 "weight_start" 20 "LAW" "m"
846 22 "experimental" 10 "weight" "Tuc Cheese" 1.5 12.75 2 6.6278 1 5.5509 2 2.587 "weight_start" 20 "LAW" "m"
847 22 "experimental" 11 "weight" "Twix" 0.5 4.7117 2 1.6503 1 2.1889 1 1.9419 "weight_start" 20 "LAW" "m"
848 22 "experimental" 12 "weight" "Nut and Raisins Mix" 1.25 4.2745 1 1.2373 1 1.1652 1 12.0519 "weight_start" 20 "LAW" "m"
849 22 "experimental" 13 "weight" "Bitter Chocolate with Orange" 0.85 5.8489 1 3.9458 0 2.7247 1 1.7667 "weight_start" 20 "LAW" "m"
850 22 "experimental" 14 "weight" "Lays Natural" 1.1 7.8199 2 2.856 2 1.1141 2 1.0796 "weight_start" 20 "LAW" "m"
851 22 "experimental" 15 "weight" "Snickers" 0.3 5.4584 2 9.1722 1 0.5839 1 1.0274 "weight_start" 20 "LAW" "m"
852 22 "experimental" 16 "weight" "Kinder Bueno" 0.8 10.4592 3 1.2609 1 6.1291 1 1.9442 "weight_start" 20 "LAW" "m"
853 22 "experimental" 17 "weight" "Thai Sweet Chili Nuts" 1.15 2.9734 1 1.6305 1 0.5674 2 3.2126 "weight_start" 20 "LAW" "m"
854 22 "experimental" 18 "weight" "Salty Licorice" 0.6 5.3838 1 1.5365 1 1.7493 1 0.8302 "weight_start" 20 "LAW" "m"
855 22 "experimental" 19 "weight" "Krakels Kaese" 0.75 10.4276 0 1.7181 1 1.5148 1 0.7447 "weight_start" 20 "LAW" "m"
856 22 "experimental" 20 "weight" "Fruity Bottles" 1.05 7.3572 0 2.2117 3 3.4903 1 1.5347 "weight_start" 20 "LAW" "m"
857 22 "experimental" 21 "weight" "Jelly Beans" 1.05 18.6161 1 2.8001 3 3.4263 3 11.4041 "weight_start" 20 "LAW" "m"
858 22 "experimental" 22 "weight" "Chio Cheese" 1 7.6318 1 1.5854 2 2.2985 2 1.6409 "weight_start" 20 "LAW" "m"
859 22 "experimental" 23 "no_weight" "Tuc Naturel" 1 4.7416 2 1.6673 1 3.9544 2 1.6427 "weight_start" 20 "LAW" "m"
860 22 "experimental" 24 "no_weight" "Haribo Gummibears" 1.1 5.7206 3 2.0608 3 0.8889 2 4.4933 "weight_start" 20 "LAW" "m"
861 22 "experimental" 25 "no_weight" "AH Biscuits Coconut" 0.3 17.7932 0 1.4099 1 0.9464 0 2.5685 "weight_start" 20 "LAW" "m"
862 22 "experimental" 26 "no_weight" "Maltesers" 1.5 16.1486 2 3.0176 1 0.9472 1 0.7512 "weight_start" 20 "LAW" "m"
863 22 "experimental" 27 "no_weight" "Bugles Cheese" 0.9 4.0171 1 0.8366 1 0.9753 1 0.8577 "weight_start" 20 "LAW" "m"
864 22 "experimental" 28 "no_weight" "Sweet Licorice" 0.3 5.2036 1 1.6013 0 10.1344 1 0.7901 "weight_start" 20 "LAW" "m"
865 22 "experimental" 29 "no_weight" "Rolo" 0.4 16.3104 1 1.5101 1 1.4635 1 1.4778 "weight_start" 20 "LAW" "m"
866 22 "experimental" 30 "no_weight" "Snickers Crunch" 0.25 4.9173 0 1.4487 0 1.1544 0 1.9036 "weight_start" 20 "LAW" "m"
867 22 "experimental" 31 "no_weight" "Katjang Pedis" 0.75 7.266 1 1.145 1 0.5883 2 3.9428 "weight_start" 20 "LAW" "m"
868 22 "experimental" 32 "no_weight" "Cashews" 0.9 8.0192 1 6.4022 2 2.694 1 1.467 "weight_start" 20 "LAW" "m"
869 22 "experimental" 33 "no_weight" "Nut Mix" 1.05 13.9623 1 2.0606 1 4.9264 1 1.9992 "weight_start" 20 "LAW" "m"
870 22 "experimental" 34 "no_weight" "Haribo Happy Cola" 1.1 10.0811 3 1.672 2 1.8233 2 0.6173 "weight_start" 20 "LAW" "m"
871 22 "experimental" 35 "no_weight" "Skittles" 1.15 8.5952 3 1.2816 3 0.9456 2 5.2042 "weight_start" 20 "LAW" "m"
872 22 "experimental" 36 "no_weight" "Krakels Sesam" 0.75 9.2584 0 1.9637 1 0.9141 1 2.8674 "weight_start" 20 "LAW" "m"
873 22 "experimental" 37 "no_weight" "Lion" 0.75 12.2966 1 1.7458 1 5.1685 1 3.8557 "weight_start" 20 "LAW" "m"
874 22 "experimental" 38 "no_weight" "Cote dor BonBonBloc" 0.8 9.1676 1 8.854 1 1.0848 1 1.2914 "weight_start" 20 "LAW" "m"
875 22 "experimental" 39 "no_weight" "Soft Fruitbears" 0.65 7.0403 1 1.3263 1 0.9452 1 2.7828 "weight_start" 20 "LAW" "m"
876 22 "experimental" 40 "no_weight" "Lays Paprika" 1.15 3.9925 2 1.6457 2 2.6529 2 1.1846 "weight_start" 20 "LAW" "m"
877 22 "experimental" 41 "no_weight" "Fun Mix" 1 4.8294 1 1.7208 2 0.6562 2 1.1392 "weight_start" 20 "LAW" "m"
878 22 "experimental" 42 "no_weight" "KitKat" 0.8 7.4238 2 1.5741 1 1.403 1 4.5095 "weight_start" 20 "LAW" "m"
879 22 "experimental" 43 "no_weight" "Milka Cream" 0.8 8.4714 2 2.3322 1 1.5621 1 0.9949 "weight_start" 20 "LAW" "m"
880 22 "experimental" 44 "no_weight" "Bounty" 0.1 3.5799 2 2.2073 0 2.833 0 2.0912 "weight_start" 20 "LAW" "m"
881 23 "experimental" 1 "no_weight" "Milka Cream" 1 9.5848 2 9.8578 1 4.4269 1 7.4617 "no_weight_start" 24 "other" "m"
882 23 "experimental" 2 "no_weight" "Cashews" 1.1 12.3932 2 3.148 1 3.4865 1 3.4947 "no_weight_start" 24 "other" "m"
883 23 "experimental" 3 "no_weight" "Trio Zoutjes" 0.7 9.6654 0 3.1253 1 7.2773 1 6.1223 "no_weight_start" 24 "other" "m"
884 23 "experimental" 4 "no_weight" "Snickers" 0.6 5.0705 2 3.0253 1 6.6564 1 3.3574 "no_weight_start" 24 "other" "m"
885 23 "experimental" 5 "no_weight" "Lion" 0.9 4.2902 2 3.3183 2 3.9149 2 6.4672 "no_weight_start" 24 "other" "m"
886 23 "experimental" 6 "no_weight" "Bugles Cheese" 0.8 4.7514 3 3.5906 1 2.2874 1 5.1771 "no_weight_start" 24 "other" "m"
887 23 "experimental" 7 "no_weight" "Cote dor BonBonBloc" 0.5 8.8663 2 2.1108 1 2.9881 0 5.7722 "no_weight_start" 24 "other" "m"
888 23 "experimental" 8 "no_weight" "Nut Mix" 0.7 6.8234 2 3.5286 1 7.53 0 3.6374 "no_weight_start" 24 "other" "m"
889 23 "experimental" 9 "no_weight" "Soft Fruitbears" 0.2 6.7542 1 2.6676 0 4.4914 0 1.5472 "no_weight_start" 24 "other" "m"
890 23 "experimental" 10 "no_weight" "AH Mini Digestive" 0.4 11.4229 1 4.3874 1 2.2247 1 1.0777 "no_weight_start" 24 "other" "m"
891 23 "experimental" 11 "no_weight" "Katjang Pedis" 1 7.6751 2 2.3137 1 2.9726 1 4.2231 "no_weight_start" 24 "other" "m"
892 23 "experimental" 12 "no_weight" "Skittles" 0.6 5.8147 1 1.9493 1 2.976 1 2.7164 "no_weight_start" 24 "other" "m"
893 23 "experimental" 13 "no_weight" "Haribo Gummibears" 1 5.1139 3 2.5387 1 6.1903 1 3.3046 "no_weight_start" 24 "other" "m"
894 23 "experimental" 14 "no_weight" "Tuc Cheese" 0.2 4.5053 2 1.7375 0 4.1536 0 2.9523 "no_weight_start" 24 "other" "m"
895 23 "experimental" 15 "no_weight" "MundM Choco" 1 3.6682 3 2.2122 2 4.7517 2 2.6926 "no_weight_start" 24 "other" "m"
896 23 "experimental" 16 "no_weight" "Sweet Licorice" 0.4 7.925 1 3.8872 1 2.9709 1 4.9115 "no_weight_start" 24 "other" "m"
897 23 "experimental" 17 "no_weight" "Krakels Sesam" 0.5 4.0665 0 3.1281 1 4.7255 1 5.9458 "no_weight_start" 24 "other" "m"
898 23 "experimental" 18 "no_weight" "Bounty Dark" 0.7 4.2914 1 2.6156 2 6.2107 2 3.7463 "no_weight_start" 24 "other" "m"
899 23 "experimental" 19 "no_weight" "KitKat" 0.6 4.4847 3 2.9184 1 2.784 1 3.3883 "no_weight_start" 24 "other" "m"
900 23 "experimental" 20 "no_weight" "Lays Paprika" 0.6 6.21 3 3.7622 1 3.1965 1 2.4577 "no_weight_start" 24 "other" "m"
901 23 "experimental" 21 "no_weight" "Haribo Happy Cola" 1.2 4.9171 3 4.5562 2 6.1523 2 4.8086 "no_weight_start" 24 "other" "m"
902 23 "experimental" 22 "no_weight" "Rolo" 0.7 9.1265 2 4.7373 1 3.5734 1 3.7245 "no_weight_start" 24 "other" "m"
903 23 "experimental" 23 "weight" "AH Biscuits Coconut" 0.4 8.7352 1 3.6582 1 3.7059 0 3.4172 "no_weight_start" 24 "other" "m"
904 23 "experimental" 24 "weight" "Krakels Kaese" 0.1 5.8715 0 2.011 0 1.976 0 2.6925 "no_weight_start" 24 "other" "m"
905 23 "experimental" 25 "weight" "Thai Sweet Chili Nuts" 0.5 10.0953 1 3.0069 1 2.7014 1 3.0081 "no_weight_start" 24 "other" "m"
906 23 "experimental" 26 "weight" "Lays Natural" 0.7 5.6231 3 3.2969 2 3.7515 2 5.325 "no_weight_start" 24 "other" "m"
907 23 "experimental" 27 "weight" "Twix" 0.6 3.0183 2 2.3878 1 4.3941 1 3.1651 "no_weight_start" 24 "other" "m"
908 23 "experimental" 28 "weight" "Kinder Bueno" 0.7 3.7489 2 3.9853 2 4.571 2 2.3839 "no_weight_start" 24 "other" "m"
909 23 "experimental" 29 "weight" "Nut and Raisins Mix" 0.9 2.9689 2 3.6972 1 3.7653 1 3.2365 "no_weight_start" 24 "other" "m"
910 23 "experimental" 30 "weight" "Pistachios" 1 7.9345 3 2.8973 2 4.1732 2 2.6554 "no_weight_start" 24 "other" "m"
911 23 "experimental" 31 "weight" "Milka Milk" 0.9 6.9819 3 2.5876 2 3.1603 2 2.4646 "no_weight_start" 24 "other" "m"
912 23 "experimental" 32 "weight" "Snickers Crunch" 0.5 3.7285 1 2.1076 1 2.141 1 2.9325 "no_weight_start" 24 "other" "m"
913 23 "experimental" 33 "weight" "Bitter Chocolate with Orange" 0.4 4.8188 2 2.6336 1 3.507 1 1.3857 "no_weight_start" 24 "other" "m"
914 23 "experimental" 34 "weight" "Salty Licorice" 0.6 10.1642 2 3.0657 1 2.7765 1 2.0595 "no_weight_start" 24 "other" "m"
915 23 "experimental" 35 "weight" "Fun Mix" 0.4 4.9619 2 2.9638 1 4.3286 1 2.5559 "no_weight_start" 24 "other" "m"
916 23 "experimental" 36 "weight" "Fruity Bottles" 0.5 7.0257 1 3.2729 1 2.3072 1 2.4868 "no_weight_start" 24 "other" "m"
917 23 "experimental" 37 "weight" "Bounty" 0.7 3.0975 2 3.4736 2 3.1319 2 3.7588 "no_weight_start" 24 "other" "m"
918 23 "experimental" 38 "weight" "Fruity Winegums" 0.4 5.4075 1 4.0551 1 2.7615 1 3.2101 "no_weight_start" 24 "other" "m"
919 23 "experimental" 39 "weight" "Maltesers" 0.9 3.1364 2 2.6456 2 2.9314 2 1.8471 "no_weight_start" 24 "other" "m"
920 23 "experimental" 40 "weight" "Jelly Beans" 0.4 6.0786 1 1.7923 1 2.5538 1 1.7927 "no_weight_start" 24 "other" "m"
921 23 "experimental" 41 "weight" "Mars" 0.6 6.0009 2 2.2362 1 3.2283 1 4.6433 "no_weight_start" 24 "other" "m"
922 23 "experimental" 42 "weight" "Tuc Naturel" 0.75 6.2296 3 2.217 2 2.3716 2 2.6762 "no_weight_start" 24 "other" "m"
923 23 "experimental" 43 "weight" "Haribo Happy Cherries" 0.9 3.976 3 1.8353 2 2.7048 2 3.8102 "no_weight_start" 24 "other" "m"
924 23 "experimental" 44 "weight" "Chio Cheese" 0.3 4.7313 1 3.7496 0 3.5436 0 2.6817 "no_weight_start" 24 "other" "m"
925 24 "experimental" 1 "weight" "Maltesers" 1.9 11.3393 2 5.7135 1 14.0888 0 7.0129 "weight_start" 21 "UCM" "f"
926 24 "experimental" 2 "weight" "Mars" 0.8 6.8067 2 7.1374 2 7.5813 1 5.5151 "weight_start" 21 "UCM" "f"
927 24 "experimental" 3 "weight" "Twix" 0.9 7.3191 3 5.8513 2 4.3201 2 4.7992 "weight_start" 21 "UCM" "f"
928 24 "experimental" 4 "weight" "Nut and Raisins Mix" 2 7.5636 1 4.584 1 6.5611 1 7.1379 "weight_start" 21 "UCM" "f"
929 24 "experimental" 5 "weight" "Lays Paprika" 1 6.3897 3 6.4111 1 5.3985 1 4.9718 "weight_start" 21 "UCM" "f"
930 24 "experimental" 6 "weight" "Cote dor BonBonBloc" 1.5 7.8108 2 7.8002 2 4.2159 3 4.3368 "weight_start" 21 "UCM" "f"
931 24 "experimental" 7 "weight" "Trio Zoutjes" 0.8 8.8411 1 3.8608 2 5.8935 1 6.1155 "weight_start" 21 "UCM" "f"
932 24 "experimental" 8 "weight" "Tuc Cheese" 1 5.745 3 5.1495 2 5.7604 2 5.8258 "weight_start" 21 "UCM" "f"
933 24 "experimental" 9 "weight" "Pistachios" 2 6.771 3 3.3957 2 5.1833 3 5.2826 "weight_start" 21 "UCM" "f"
934 24 "experimental" 10 "weight" "Soft Fruitbears" 0.5 7.3952 1 5.0594 2 5.3969 1 3.508 "weight_start" 21 "UCM" "f"
935 24 "experimental" 11 "weight" "AH Mini Digestive" 1.5 10.5768 1 3.6053 1 7.0728 1 3.5557 "weight_start" 21 "UCM" "f"
936 24 "experimental" 12 "weight" "Haribo Gummibears" 1.5 5.8183 3 3.2384 3 7.183 3 3.5915 "weight_start" 21 "UCM" "f"
937 24 "experimental" 13 "weight" "Skittles" 0.9 6.4424 3 3.8339 2 5.8355 2 4.8329 "weight_start" 21 "UCM" "f"
938 24 "experimental" 14 "weight" "Rolo" 0.9 8.6872 0 6.0163 1 4.0565 3 3.7205 "weight_start" 21 "UCM" "f"
939 24 "experimental" 15 "weight" "Chio Cheese" 1.5 6.5234 0 3.8769 3 4.6476 3 3.9377 "weight_start" 21 "UCM" "f"
940 24 "experimental" 16 "weight" "Krakels Sesam" 1.3 8.9701 0 2.7794 1 8.0809 1 6.0184 "weight_start" 21 "UCM" "f"
941 24 "experimental" 17 "weight" "Katjang Pedis" 2 15.688 0 2.3024 3 5.7424 3 4.8767 "weight_start" 21 "UCM" "f"
942 24 "experimental" 18 "weight" "Snickers" 0.9 6.0089 3 2.6151 3 3.2592 3 3.5045 "weight_start" 21 "UCM" "f"
943 24 "experimental" 19 "weight" "Bounty" 0.5 5.1977 2 3.5938 1 7.0816 0 2.3156 "weight_start" 21 "UCM" "f"
944 24 "experimental" 20 "weight" "Salty Licorice" 0.5 12.5525 2 3.1074 0 3.5478 0 1.8674 "weight_start" 21 "UCM" "f"
945 24 "experimental" 21 "weight" "Haribo Happy Cola" 1.9 7.2701 3 3.1778 2 4.141 3 3.4795 "weight_start" 21 "UCM" "f"
946 24 "experimental" 22 "weight" "Milka Cream" 1.5 7.1773 2 2.3072 3 2.3167 3 4.2127 "weight_start" 21 "UCM" "f"
947 24 "experimental" 23 "no_weight" "Sweet Licorice" 0.5 5.4521 2 4.54 0 3.9306 0 2.0895 "weight_start" 21 "UCM" "f"
948 24 "experimental" 24 "no_weight" "Milka Milk" 1.2 7.8109 3 2.3668 2 2.9035 2 3.676 "weight_start" 21 "UCM" "f"
949 24 "experimental" 25 "no_weight" "Lion" 1 3.7749 3 2.0426 3 3.6846 3 2.3973 "weight_start" 21 "UCM" "f"
950 24 "experimental" 26 "no_weight" "Snickers Crunch" 0.9 6.7252 0 1.8659 2 4.0586 3 3.39 "weight_start" 21 "UCM" "f"
951 24 "experimental" 27 "no_weight" "Fruity Bottles" 1.5 6.5406 0 1.9501 2 2.6575 3 6.1297 "weight_start" 21 "UCM" "f"
952 24 "experimental" 28 "no_weight" "Cashews" 2 9.434 2 3.7162 3 2.3873 3 1.2861 "weight_start" 21 "UCM" "f"
953 24 "experimental" 29 "no_weight" "Lays Natural" 0.8 9.0667 3 2.1589 1 3.7343 1 3.1984 "weight_start" 21 "UCM" "f"
954 24 "experimental" 30 "no_weight" "Haribo Happy Cherries" 1.5 4.2719 3 1.4184 2 2.6768 2 2.4701 "weight_start" 21 "UCM" "f"
955 24 "experimental" 31 "no_weight" "Bugles Cheese" 1.3 9.3584 1 2.2377 3 5.3259 3 2.5651 "weight_start" 21 "UCM" "f"
956 24 "experimental" 32 "no_weight" "AH Biscuits Coconut" 1 19.6763 0 2.31 1 3.2703 1 3.2803 "weight_start" 21 "UCM" "f"
957 24 "experimental" 33 "no_weight" "Kinder Bueno" 1 7.7116 3 4.1147 3 3.4857 2 2.0516 "weight_start" 21 "UCM" "f"
958 24 "experimental" 34 "no_weight" "Bitter Chocolate with Orange" 2 6.7554 1 2.1405 3 3.9613 3 7.9168 "weight_start" 21 "UCM" "f"
959 24 "experimental" 35 "no_weight" "MundM Choco" 2 5.5825 3 2.4735 2 2.6586 3 2.2184 "weight_start" 21 "UCM" "f"
960 24 "experimental" 36 "no_weight" "Jelly Beans" 2.5 10.7009 1 3.4407 1 2.9542 1 2.3125 "weight_start" 21 "UCM" "f"
961 24 "experimental" 37 "no_weight" "Bounty Dark" 0.5 12.4185 1 3.3483 0 2.4192 0 1.7227 "weight_start" 21 "UCM" "f"
962 24 "experimental" 38 "no_weight" "Fun Mix" 1.5 8.5943 2 4.9521 2 3.4892 2 4.4347 "weight_start" 21 "UCM" "f"
963 24 "experimental" 39 "no_weight" "KitKat" 1.5 7.8115 3 2.7096 3 3.5408 3 4.9912 "weight_start" 21 "UCM" "f"
964 24 "experimental" 40 "no_weight" "Tuc Naturel" 1.5 10.6292 2 4.1617 1 2.8415 1 7.0694 "weight_start" 21 "UCM" "f"
965 24 "experimental" 41 "no_weight" "Krakels Kaese" 2 11.0136 0 4.7917 3 4.4595 3 3.7415 "weight_start" 21 "UCM" "f"
966 24 "experimental" 42 "no_weight" "Nut Mix" 2 7.6138 2 2.6961 1 3.7926 0 2.1025 "weight_start" 21 "UCM" "f"
967 24 "experimental" 43 "no_weight" "Fruity Winegums" 0.8 11.9287 1 2.0781 1 4.0753 1 2.8832 "weight_start" 21 "UCM" "f"
968 24 "experimental" 44 "no_weight" "Thai Sweet Chili Nuts" 2.5 7.3884 2 3.4486 2 4.639 3 1.6079 "weight_start" 21 "UCM" "f"
969 25 "experimental" 1 "no_weight" "Jelly Beans" 2.1 8.1285 0 4.2925 1 14.7392 0 5.7722 "no_weight_start" 21 "FASOS" "f"
970 25 "experimental" 2 "no_weight" "KitKat" 1.2 7.801 3 6.8966 0 4.6028 0 4.2034 "no_weight_start" 21 "FASOS" "f"
971 25 "experimental" 3 "no_weight" "Pistachios" 2 11.0767 3 4.6933 2 4.8873 2 5.61 "no_weight_start" 21 "FASOS" "f"
972 25 "experimental" 4 "no_weight" "Fruity Bottles" 1.7 6.869 3 2.9455 1 5.4988 0 4.2089 "no_weight_start" 21 "FASOS" "f"
973 25 "experimental" 5 "no_weight" "AH Mini Digestive" 1.1 5.8507 2 5.0439 2 4.2375 2 9.2474 "no_weight_start" 21 "FASOS" "f"
974 25 "experimental" 6 "no_weight" "Snickers" 1.4 4.6019 3 4.3404 2 5.6946 1 5.98 "no_weight_start" 21 "FASOS" "f"
975 25 "experimental" 7 "no_weight" "Lays Natural" 1.9 11.2182 3 3.6229 2 8.0819 2 6.4504 "no_weight_start" 21 "FASOS" "f"
976 25 "experimental" 8 "no_weight" "Kinder Bueno" 1.2 10.2314 3 6.4173 2 4.2853 2 4.4518 "no_weight_start" 21 "FASOS" "f"
977 25 "experimental" 9 "no_weight" "Nut Mix" 2.15 13.6981 3 3.3293 3 2.2642 3 6.1084 "no_weight_start" 21 "FASOS" "f"
978 25 "experimental" 10 "no_weight" "Haribo Happy Cherries" 1.5 4.5901 3 3.5259 1 3.9692 0 3.3688 "no_weight_start" 21 "FASOS" "f"
979 25 "experimental" 11 "no_weight" "Bugles Cheese" 1.8 7.2345 3 3.5516 3 1.5414 3 1.9797 "no_weight_start" 21 "FASOS" "f"
980 25 "experimental" 12 "no_weight" "Lion" 1.5 7.2224 3 3.9057 2 2.9793 2 5.6765 "no_weight_start" 21 "FASOS" "f"
981 25 "experimental" 13 "no_weight" "Bounty Dark" 1 6.4969 3 3.6921 1 2.04 1 5.471 "no_weight_start" 21 "FASOS" "f"
982 25 "experimental" 14 "no_weight" "Cote dor BonBonBloc" 2.5 7.7902 3 2.3184 2 10.9504 2 1.8376 "no_weight_start" 21 "FASOS" "f"
983 25 "experimental" 15 "no_weight" "Tuc Naturel" 1.5 3.5935 3 2.6906 2 9.605 2 3.0297 "no_weight_start" 21 "FASOS" "f"
984 25 "experimental" 16 "no_weight" "Thai Sweet Chili Nuts" 2 5.8479 2 4.985 3 3.3897 3 1.3788 "no_weight_start" 21 "FASOS" "f"
985 25 "experimental" 17 "no_weight" "Milka Milk" 1 5.3839 1 0.8164 1 5.8382 1 1.2395 "no_weight_start" 21 "FASOS" "f"
986 25 "experimental" 18 "no_weight" "Soft Fruitbears" 0.8 5.0841 1 5.9092 0 2.74 0 3.172 "no_weight_start" 21 "FASOS" "f"
987 25 "experimental" 19 "no_weight" "MundM Choco" 2.2 12.1085 3 2.112 1 1.9116 1 4.4614 "no_weight_start" 21 "FASOS" "f"
988 25 "experimental" 20 "no_weight" "Sweet Licorice" 0.8 4.2887 2 2.5389 0 0.7586 0 2.983 "no_weight_start" 21 "FASOS" "f"
989 25 "experimental" 21 "no_weight" "Trio Zoutjes" 1.2 6.587 2 2.9827 2 8.3567 2 1.5897 "no_weight_start" 21 "FASOS" "f"
990 25 "experimental" 22 "no_weight" "Krakels Kaese" 1.8 6.0889 2 2.6533 3 1.3277 3 4.2624 "no_weight_start" 21 "FASOS" "f"
991 25 "experimental" 23 "weight" "Bitter Chocolate with Orange" 1.8 4.6997 2 4.8043 2 2.9103 1 3.4065 "no_weight_start" 21 "FASOS" "f"
992 25 "experimental" 24 "weight" "Mars" 0.7 3.5537 3 3.892 1 4.6324 1 4.6644 "no_weight_start" 21 "FASOS" "f"
993 25 "experimental" 25 "weight" "Haribo Happy Cola" 1.8 3.2874 3 4.1866 0 2.1458 0 1.3109 "no_weight_start" 21 "FASOS" "f"
994 25 "experimental" 26 "weight" "Maltesers" 1.9 3.783 3 3.0079 2 3.8065 2 3.7064 "no_weight_start" 21 "FASOS" "f"
995 25 "experimental" 27 "weight" "Rolo" 0.6 6.5289 1 3.6198 1 3.8902 0 0.9275 "no_weight_start" 21 "FASOS" "f"
996 25 "experimental" 28 "weight" "Bounty" 0.9 4.0406 3 3.0656 1 1.5471 0 0.617 "no_weight_start" 21 "FASOS" "f"
997 25 "experimental" 29 "weight" "Salty Licorice" 0.9 4.7098 1 3.3813 0 6.9971 0 1.2812 "no_weight_start" 21 "FASOS" "f"
998 25 "experimental" 30 "weight" "Nut and Raisins Mix" 1.9 6.9997 2 4.856 2 3.3409 2 1.9851 "no_weight_start" 21 "FASOS" "f"
999 25 "experimental" 31 "weight" "Tuc Cheese" 1.8 3.6091 2 1.6336 2 3.2677 2 1.3307 "no_weight_start" 21 "FASOS" "f"
1000 25 "experimental" 32 "weight" "Lays Paprika" 2 1.8665 3 2.4565 3 1.3766 3 2.5539 "no_weight_start" 21 "FASOS" "f"
1001 25 "experimental" 33 "weight" "AH Biscuits Coconut" 1.5 5.8221 2 2.201 1 4.2361 1 1.0701 "no_weight_start" 21 "FASOS" "f"
1002 25 "experimental" 34 "weight" "Skittles" 1 4.7221 2 2.2849 1 2.6505 1 0.7536 "no_weight_start" 21 "FASOS" "f"
1003 25 "experimental" 35 "weight" "Fun Mix" 1.5 5.8615 2 1.5655 1 5.3814 1 1.1329 "no_weight_start" 21 "FASOS" "f"
1004 25 "experimental" 36 "weight" "Snickers Crunch" 1.1 2.9204 2 1.6971 1 3.5461 2 2.4022 "no_weight_start" 21 "FASOS" "f"
1005 25 "experimental" 37 "weight" "Milka Cream" 1 2.3333 2 2.7334 1 3.0557 1 0.8182 "no_weight_start" 21 "FASOS" "f"
1006 25 "experimental" 38 "weight" "Fruity Winegums" 1 2.8644 1 3.1951 1 0.7691 1 2.5807 "no_weight_start" 21 "FASOS" "f"
1007 25 "experimental" 39 "weight" "Haribo Gummibears" 1.5 4.1744 3 1.5153 0 0.6411 0 3.1607 "no_weight_start" 21 "FASOS" "f"
1008 25 "experimental" 40 "weight" "Katjang Pedis" 1.8 4.7846 2 3.5 3 1.2741 3 1.5979 "no_weight_start" 21 "FASOS" "f"
1009 25 "experimental" 41 "weight" "Chio Cheese" 1.8 6.7057 1 3.4087 3 1.4309 3 1.1828 "no_weight_start" 21 "FASOS" "f"
1010 25 "experimental" 42 "weight" "Cashews" 1.95 9.3919 3 2.9489 2 1.1097 2 2.0301 "no_weight_start" 21 "FASOS" "f"
1011 25 "experimental" 43 "weight" "Twix" 1.2 2.6716 3 2.0466 1 1.4698 1 0.7145 "no_weight_start" 21 "FASOS" "f"
1012 25 "experimental" 44 "weight" "Krakels Sesam" 1.8 7.0949 2 3.8922 3 2.2043 3 1.2049 "no_weight_start" 21 "FASOS" "f"
1013 26 "experimental" 1 "weight" "Nut and Raisins Mix" 1.2 8.0235 1 6.701 1 8.646 1 8.8537 "weight_start" 20 "LAW" "f"
1014 26 "experimental" 2 "weight" "Lays Paprika" 0.82 10.7874 3 4.1033 1 11.6064 2 5.8827 "weight_start" 20 "LAW" "f"
1015 26 "experimental" 3 "weight" "Milka Cream" 0.95 6.4831 2 3.4909 2 5.9258 3 6.5579 "weight_start" 20 "LAW" "f"
1016 26 "experimental" 4 "weight" "Trio Zoutjes" 0.6 8.939 0 1.4272 1 9.4854 0 4.4165 "weight_start" 20 "LAW" "f"
1017 26 "experimental" 5 "weight" "Bounty" 0.55 9.063 3 4.7708 2 8.1547 2 4.4613 "weight_start" 20 "LAW" "f"
1018 26 "experimental" 6 "weight" "Jelly Beans" 0.95 9.3543 0 3.0453 2 7.5191 2 5.597 "weight_start" 20 "LAW" "f"
1019 26 "experimental" 7 "weight" "Cote dor BonBonBloc" 1.3 8.9678 2 3.8983 1 5.9619 1 5.4942 "weight_start" 20 "LAW" "f"
1020 26 "experimental" 8 "weight" "Cashews" 1 8.1332 1 3.1247 1 5.68 1 6.3756 "weight_start" 20 "LAW" "f"
1021 26 "experimental" 9 "weight" "Tuc Naturel" 0.35 6.4232 2 3.0297 0 6.0771 0 2.5789 "weight_start" 20 "LAW" "f"
1022 26 "experimental" 10 "weight" "KitKat" 0.45 5.6247 3 4.3497 2 3.7816 3 3.8992 "weight_start" 20 "LAW" "f"
1023 26 "experimental" 11 "weight" "AH Biscuits Coconut" 0.25 11.7 0 1.646 0 1.7499 0 2.8108 "weight_start" 20 "LAW" "f"
1024 26 "experimental" 12 "weight" "Bugles Cheese" 0.85 11.8788 2 3.2995 1 3.5663 2 4.1189 "weight_start" 20 "LAW" "f"
1025 26 "experimental" 13 "weight" "Rolo" 1 6.9341 1 2.5346 1 3.7314 1 4.0486 "weight_start" 20 "LAW" "f"
1026 26 "experimental" 14 "weight" "Fruity Bottles" 0.78 9.8951 1 8.6591 2 4.7485 2 3.803 "weight_start" 20 "LAW" "f"
1027 26 "experimental" 15 "weight" "Lion" 0.9 8.9905 3 3.9614 1 6.2835 1 2.5646 "weight_start" 20 "LAW" "f"
1028 26 "experimental" 16 "weight" "Krakels Sesam" 1.1 12.7099 0 5.4039 0 4.8933 0 4.3523 "weight_start" 20 "LAW" "f"
1029 26 "experimental" 17 "weight" "Snickers Crunch" 0.6 4.4599 1 6.7994 2 8.3292 3 6.2511 "weight_start" 20 "LAW" "f"
1030 26 "experimental" 18 "weight" "Sweet Licorice" 0.3 10.7737 2 3.1255 0 3.4363 0 2.8598 "weight_start" 20 "LAW" "f"
1031 26 "experimental" 19 "weight" "Haribo Happy Cherries" 1.4 9.0648 3 3.1611 3 7.358 3 7.0534 "weight_start" 20 "LAW" "f"
1032 26 "experimental" 20 "weight" "Soft Fruitbears" 1.4 6.7298 1 4.7823 2 6.5195 2 5.0223 "weight_start" 20 "LAW" "f"
1033 26 "experimental" 21 "weight" "Maltesers" 1.95 11.8967 3 3.0618 2 5.6219 3 6.3383 "weight_start" 20 "LAW" "f"
1034 26 "experimental" 22 "weight" "Thai Sweet Chili Nuts" 0.3 4.2716 0 5.8188 0 4.455 0 1.8786 "weight_start" 20 "LAW" "f"
1035 26 "experimental" 23 "no_weight" "Chio Cheese" 1.1 12.9946 0 1.9736 1 6.9112 3 4.8807 "weight_start" 20 "LAW" "f"
1036 26 "experimental" 24 "no_weight" "Fun Mix" 1.2 9.3779 1 5.3796 1 5.1954 2 5.8061 "weight_start" 20 "LAW" "f"
1037 26 "experimental" 25 "no_weight" "Lays Natural" 0.85 9.1556 3 4.1686 2 5.3366 2 4.8928 "weight_start" 20 "LAW" "f"
1038 26 "experimental" 26 "no_weight" "Haribo Gummibears" 0.92 11.8551 3 3.0967 2 3.0662 0 1.8482 "weight_start" 20 "LAW" "f"
1039 26 "experimental" 27 "no_weight" "Fruity Winegums" 1.5 8.134 1 5.3423 3 6.4226 3 5.6448 "weight_start" 20 "LAW" "f"
1040 26 "experimental" 28 "no_weight" "Bounty Dark" 0.7 10.7778 1 3.1203 1 3.5229 0 4.2011 "weight_start" 20 "LAW" "f"
1041 26 "experimental" 29 "no_weight" "Skittles" 1.2 6.8128 1 3.7297 2 2.4125 0 3.9636 "weight_start" 20 "LAW" "f"
1042 26 "experimental" 30 "no_weight" "Twix" 0.6 5.6569 2 2.2378 0 4.22 0 2.8642 "weight_start" 20 "LAW" "f"
1043 26 "experimental" 31 "no_weight" "Haribo Happy Cola" 1 5.9272 3 2.8027 2 4.2281 1 4.8932 "weight_start" 20 "LAW" "f"
1044 26 "experimental" 32 "no_weight" "Krakels Kaese" 1.2 8.4466 0 3.1574 1 3.7927 0 3.332 "weight_start" 20 "LAW" "f"
1045 26 "experimental" 33 "no_weight" "Pistachios" 2.4 9.3023 2 3.4881 0 3.2553 1 5.5278 "weight_start" 20 "LAW" "f"
1046 26 "experimental" 34 "no_weight" "Nut Mix" 1.8 14.0585 2 5.0183 0 3.5952 0 3.4194 "weight_start" 20 "LAW" "f"
1047 26 "experimental" 35 "no_weight" "Milka Milk" 1 6.0689 3 3.8177 3 5.1162 3 4.042 "weight_start" 20 "LAW" "f"
1048 26 "experimental" 36 "no_weight" "Bitter Chocolate with Orange" 1 5.91 1 3.269 2 5.6503 0 3.4344 "weight_start" 20 "LAW" "f"
1049 26 "experimental" 37 "no_weight" "MundM Choco" 1.7 11.9873 3 3.6821 3 7.5402 3 3.4182 "weight_start" 20 "LAW" "f"
1050 26 "experimental" 38 "no_weight" "Snickers" 0.85 10.1507 3 3.0318 3 4.7208 3 2.8851 "weight_start" 20 "LAW" "f"
1051 26 "experimental" 39 "no_weight" "Tuc Cheese" 0.7 5.5095 1 2.6855 0 2.4932 0 2.9969 "weight_start" 20 "LAW" "f"
1052 26 "experimental" 40 "no_weight" "Katjang Pedis" 0.4 5.775 0 2.6417 0 2.3234 0 1.4677 "weight_start" 20 "LAW" "f"
1053 26 "experimental" 41 "no_weight" "Salty Licorice" 0.7 10.7862 0 4.9368 1 4.473 1 3.2567 "weight_start" 20 "LAW" "f"
1054 26 "experimental" 42 "no_weight" "AH Mini Digestive" 0.86 10.3732 0 5.9005 0 2.0795 0 2.9202 "weight_start" 20 "LAW" "f"
1055 26 "experimental" 43 "no_weight" "Mars" 0.8 12.9032 3 2.4791 1 3.6672 2 4.8117 "weight_start" 20 "LAW" "f"
1056 26 "experimental" 44 "no_weight" "Kinder Bueno" 1.4 5.6932 3 2.3335 3 4.2818 3 3.8831 "weight_start" 20 "LAW" "f"
1057 30 "control" 1 "weight" "Digestive Minis Milk Chocolate" 1 6.365 1 8.149 2 6.945 1 9.175 "weight_start" 22 "LAW" "f"
1058 30 "control" 10 "weight" "Skittles" 0.4 4.471 3 2.875 1 2.882 1 1.931 "weight_start" 22 "LAW" "f"
1059 30 "control" 11 "weight" "Nut and Raisins Mix" 0.5 4.087 2 2.471 1 1.523 1 2.894 "weight_start" 22 "LAW" "f"
1060 30 "control" 12 "weight" "Salty Licorice" 0.25 4.962 2 3.65 2 2.128 0 2.13 "weight_start" 22 "LAW" "f"
1061 30 "control" 13 "weight" "Lays Paprika" 0.5 10.568 2 3.178 1 3.37 1 4.948 "weight_start" 22 "LAW" "f"
1062 30 "control" 14 "weight" "Thai Sweet Chili Nuts" 0.5 5.147 0 2.983 1 4.849 1 2.777 "weight_start" 22 "LAW" "f"
1063 30 "control" 15 "weight" "Haribo Happy Cherries" 0.25 5.278 3 2.562 1 2.508 1 2.641 "weight_start" 22 "LAW" "f"
1064 30 "control" 16 "weight" "Cashews" 0 4.971 2 3.58 0 2.861 0 2.374 "weight_start" 22 "LAW" "f"
1065 30 "control" 17 "weight" "Bounty Dark" 0.2 7.514 2 2.685 1 4.014 1 2.128 "weight_start" 22 "LAW" "f"
1066 30 "control" 18 "weight" "Maltesers" 0.5 4.38 3 2.371 2 2.134 2 4.873 "weight_start" 22 "LAW" "f"
1067 30 "control" 19 "weight" "Kinder Bueno" 0.6 4.283 3 4.104 2 2.407 2 7.263 "weight_start" 22 "LAW" "f"
1068 30 "control" 2 "weight" "Snickers" 0.5 9.766 3 3.073 1 7.474 1 5.176 "weight_start" 22 "LAW" "f"
1069 30 "control" 20 "weight" "Kaas Zoutjes" 0.1 5.915 2 2.328 1 2.475 0 1.393 "weight_start" 22 "LAW" "f"
1070 30 "control" 21 "weight" "Fun Mix" 0.25 4.324 0 2.598 1 2.123 1 2.107 "weight_start" 22 "LAW" "f"
1071 30 "control" 22 "weight" "KitKat Chunky" 0.6 4.819 3 2.71 2 5.363 2 2.048 "weight_start" 22 "LAW" "f"
1072 30 "control" 23 "no_weight" "Fruity Winegums" 0.5 166.192 3 2.187 1 1.539 1 3.334 "weight_start" 22 "LAW" "f"
1073 30 "control" 24 "no_weight" "Cote dor BonBonBloc" 1 5.239 3 1.943 3 3.15 2 3.939 "weight_start" 22 "LAW" "f"
1074 30 "control" 25 "no_weight" "Bounty" 0.5 3.772 3 1.979 3 2.474 3 2.679 "weight_start" 22 "LAW" "f"
1075 30 "control" 26 "no_weight" "Katjang Pedis" 0.35 4.8 0 1.074 1 2.238 0 1.612 "weight_start" 22 "LAW" "f"
1076 30 "control" 27 "no_weight" "Tuc Cheese" 0 3.343 2 3.358 0 2.009 0 1.277 "weight_start" 22 "LAW" "f"
1077 30 "control" 28 "no_weight" "Lays Natural" 0.6 4.805 3 2.214 1 1.405 1 1.867 "weight_start" 22 "LAW" "f"
1078 30 "control" 29 "no_weight" "KitKat" 0.4 4.587 3 4.431 2 2.098 2 1.578 "weight_start" 22 "LAW" "f"
1079 30 "control" 3 "weight" "Tuc Naturel" 0.3 8.901 3 3.103 1 4.254 0 7.354 "weight_start" 22 "LAW" "f"
1080 30 "control" 30 "no_weight" "Nut Mix" 0.25 4.751 1 2.822 1 3.347 0 0.863 "weight_start" 22 "LAW" "f"
1081 30 "control" 31 "no_weight" "Trio Zoutjes" 0.3 7.094 0 3.034 1 2.477 0 1.922 "weight_start" 22 "LAW" "f"
1082 30 "control" 32 "no_weight" "Choc Chip Minis" 0.8 7.266 2 1.779 2 2.285 2 3.068 "weight_start" 22 "LAW" "f"
1083 30 "control" 33 "no_weight" "Mars" 0.35 2.891 2 2.188 1 3.041 2 2.72 "weight_start" 22 "LAW" "f"
1084 30 "control" 34 "no_weight" "Snack Zoutjes" 0.35 3.873 2 1.409 1 2.469 1 2.055 "weight_start" 22 "LAW" "f"
1085 30 "control" 35 "no_weight" "Haribo Gummibears" 0.4 7.419 2 2.641 1 2.02 1 1.764 "weight_start" 22 "LAW" "f"
1086 30 "control" 36 "no_weight" "Rolo" 0.6 5.685 2 3.693 2 1.949 2 2.422 "weight_start" 22 "LAW" "f"
1087 30 "control" 37 "no_weight" "Sweet Licorice" 0.3 4.941 2 1.953 1 2.364 1 1.523 "weight_start" 22 "LAW" "f"
1088 30 "control" 38 "no_weight" "Milka Milk" 0.65 5.846 2 1.517 2 2.626 1 1.106 "weight_start" 22 "LAW" "f"
1089 30 "control" 39 "no_weight" "MundM Choco" 0.5 4.983 2 1.623 2 4.177 1 1.522 "weight_start" 22 "LAW" "f"
1090 30 "control" 4 "weight" "Soft Fruitbears" 0.5 9.999 1 3.036 1 3.641 1 5.025 "weight_start" 22 "LAW" "f"
1091 30 "control" 40 "no_weight" "Twix" 0.6 3.15 2 2.065 2 1.865 2 2.404 "weight_start" 22 "LAW" "f"
1092 30 "control" 41 "no_weight" "Jelly Beans" 0.25 4.952 2 1.545 1 2.074 0 4.53 "weight_start" 22 "LAW" "f"
1093 30 "control" 42 "no_weight" "Haribo Happy Cola" 0.4 5.24 1 2.411 1 0.869 1 2.172 "weight_start" 22 "LAW" "f"
1094 30 "control" 43 "no_weight" "Pistachios" 0 3.476 2 2.102 0 1.854 0 2.464 "weight_start" 22 "LAW" "f"
1095 30 "control" 44 "no_weight" "Bugles Cheese" 0.6 3.554 2 2.256 1 2.098 1 1.82 "weight_start" 22 "LAW" "f"
1096 30 "control" 5 "weight" "Chio Cheese" 0.5 5.472 2 4.176 1 4.372 1 2.369 "weight_start" 22 "LAW" "f"
1097 30 "control" 6 "weight" "Fruity Bottles" 0.6 7.938 0 1.493 2 4.067 1 2.586 "weight_start" 22 "LAW" "f"
1098 30 "control" 7 "weight" "Lion" 0.5 4.197 3 2.871 2 2.473 2 4.512 "weight_start" 22 "LAW" "f"
1099 30 "control" 8 "weight" "Bitter Chocolate with Orange" 0 8.915 1 4.597 0 2.606 0 1.899 "weight_start" 22 "LAW" "f"
1100 30 "control" 9 "weight" "Milka Cream" 0.6 5.794 2 3.3 1 2.016 1 4.41 "weight_start" 22 "LAW" "f"
1101 31 "control" 1 "no_weight" "Pistachios" 3.1 20.206 1 6.514 1 12.034 1 7.022 "no_weight_start" 22 "FASOS" "f"
1102 31 "control" 10 "no_weight" "Fun Mix" 2.3 10.06 0 3.452 1 2.422 1 5.411 "no_weight_start" 22 "FASOS" "f"
1103 31 "control" 11 "no_weight" "Haribo Happy Cherries" 1.8 5.411 2 2.766 1 3.269 0 4.203 "no_weight_start" 22 "FASOS" "f"
1104 31 "control" 12 "no_weight" "Bugles Cheese" 1.8 10.225 2 5.198 0 3.102 0 1.691 "no_weight_start" 22 "FASOS" "f"
1105 31 "control" 13 "no_weight" "Snack Zoutjes" 2.6 10.217 1 3.754 2 2.983 2 6.278 "no_weight_start" 22 "FASOS" "f"
1106 31 "control" 14 "no_weight" "Soft Fruitbears" 0.75 13.149 0 3.237 1 14.669 0 5.914 "no_weight_start" 22 "FASOS" "f"
1107 31 "control" 15 "no_weight" "KitKat Chunky" 2.8 11.047 0 3.147 2 7.174 2 4.161 "no_weight_start" 22 "FASOS" "f"
1108 31 "control" 16 "no_weight" "Digestive Minis Milk Chocolate" 2.75 19.395 0 1.772 2 7.949 1 3.637 "no_weight_start" 22 "FASOS" "f"
1109 31 "control" 17 "no_weight" "Mars" 1.9 8.191 3 4.475 1 4.929 1 8.396 "no_weight_start" 22 "FASOS" "f"
1110 31 "control" 18 "no_weight" "Twix" 1.9 4.478 3 5.746 1 6.206 1 2.029 "no_weight_start" 22 "FASOS" "f"
1111 31 "control" 19 "no_weight" "Bounty Dark" 2.3 8.514 2 1.87 2 8.7 1 1.622 "no_weight_start" 22 "FASOS" "f"
1112 31 "control" 2 "no_weight" "Lays Natural" 1.95 18.539 2 4.663 2 6.838 2 5.324 "no_weight_start" 22 "FASOS" "f"
1113 31 "control" 20 "no_weight" "Cote dor BonBonBloc" 3.5 8.852 2 3.583 3 5.064 2 3.422 "no_weight_start" 22 "FASOS" "f"
1114 31 "control" 21 "no_weight" "Maltesers" 1.4 6.852 2 5.558 1 3.411 0 3.018 "no_weight_start" 22 "FASOS" "f"
1115 31 "control" 22 "no_weight" "Nut and Raisins Mix" 3 17.162 2 2.294 2 7.057 1 2.171 "no_weight_start" 22 "FASOS" "f"
1116 31 "control" 23 "weight" "Chio Cheese" 2.43 224.004 0 1.118 1 8.159 1 2.254 "no_weight_start" 22 "FASOS" "f"
1117 31 "control" 24 "weight" "Bounty" 1.8 12.849 2 8.129 2 3.325 1 1.208 "no_weight_start" 22 "FASOS" "f"
1118 31 "control" 25 "weight" "Tuc Naturel" 2.25 8.185 2 2.637 2 7.455 2 3.506 "no_weight_start" 22 "FASOS" "f"
1119 31 "control" 26 "weight" "Choc Chip Minis" 1.7 9.949 3 9.991 1 3.22 1 4.071 "no_weight_start" 22 "FASOS" "f"
1120 31 "control" 27 "weight" "Lays Paprika" 1.8 13.39 3 7.06 2 52.125 0 3.529 "no_weight_start" 22 "FASOS" "f"
1121 31 "control" 28 "weight" "Snickers" 1.6 9.09 3 8.578 1 4.301 1 2.883 "no_weight_start" 22 "FASOS" "f"
1122 31 "control" 29 "weight" "Milka Cream" 2.4 7.572 1 2.45 2 5.624 2 12.547 "no_weight_start" 22 "FASOS" "f"
1123 31 "control" 3 "no_weight" "Milka Milk" 1.8 17.637 1 2.749 2 3.743 2 5.868 "no_weight_start" 22 "FASOS" "f"
1124 31 "control" 30 "weight" "MundM Choco" 2.3 7.281 2 6.583 0 0.841 1 5.026 "no_weight_start" 22 "FASOS" "f"
1125 31 "control" 31 "weight" "Haribo Gummibears" 2 17.38 3 3.664 2 3.296 1 7.222 "no_weight_start" 22 "FASOS" "f"
1126 31 "control" 32 "weight" "Kaas Zoutjes" 2.5 7.791 2 2.992 3 3.413 3 6.086 "no_weight_start" 22 "FASOS" "f"
1127 31 "control" 33 "weight" "Trio Zoutjes" 2.3 8.598 1 2.244 2 4.068 2 2.469 "no_weight_start" 22 "FASOS" "f"
1128 31 "control" 34 "weight" "Haribo Happy Cola" 0.7 6.545 2 3.461 0 4.045 0 3.725 "no_weight_start" 22 "FASOS" "f"
1129 31 "control" 35 "weight" "Bitter Chocolate with Orange" 0.3 17.931 2 2.701 0 2.429 0 1.98 "no_weight_start" 22 "FASOS" "f"
1130 31 "control" 36 "weight" "Lion" 1.8 8.349 2 4.282 1 7.206 1 2.568 "no_weight_start" 22 "FASOS" "f"
1131 31 "control" 37 "weight" "Kinder Bueno" 3.2 6.829 3 2.583 3 4.152 2 3.661 "no_weight_start" 22 "FASOS" "f"
1132 31 "control" 38 "weight" "Skittles" 3.1 9.055 3 3.28 2 6.914 1 2.102 "no_weight_start" 22 "FASOS" "f"
1133 31 "control" 39 "weight" "KitKat" 2 17.171 2 1.775 2 6.973 1 2.146 "no_weight_start" 22 "FASOS" "f"
1134 31 "control" 4 "no_weight" "Salty Licorice" 2.2 13.18 2 5.136 0 4.63 0 6.232 "no_weight_start" 22 "FASOS" "f"
1135 31 "control" 40 "weight" "Sweet Licorice" 2.45 8.39 2 1.917 2 1.704 1 4.945 "no_weight_start" 22 "FASOS" "f"
1136 31 "control" 41 "weight" "Nut Mix" 2.6 11.487 3 2.042 3 10.817 2 2.617 "no_weight_start" 22 "FASOS" "f"
1137 31 "control" 42 "weight" "Thai Sweet Chili Nuts" 2.1 11.788 1 5.796 2 1.646 2 2.024 "no_weight_start" 22 "FASOS" "f"
1138 31 "control" 43 "weight" "Cashews" 2.1 6.686 3 6.007 2 2.577 2 2.634 "no_weight_start" 22 "FASOS" "f"
1139 31 "control" 44 "weight" "Fruity Winegums" 2.15 7.699 2 1.738 2 2.118 1 7.7 "no_weight_start" 22 "FASOS" "f"
1140 31 "control" 5 "no_weight" "Jelly Beans" 2.45 18.718 1 3.395 1 2.74 0 8.075 "no_weight_start" 22 "FASOS" "f"
1141 31 "control" 6 "no_weight" "Katjang Pedis" 0.95 12.084 1 3.155 1 4.651 1 3.448 "no_weight_start" 22 "FASOS" "f"
1142 31 "control" 7 "no_weight" "Fruity Bottles" 2.65 12.398 0 11.976 1 4.475 1 4.397 "no_weight_start" 22 "FASOS" "f"
1143 31 "control" 8 "no_weight" "Tuc Cheese" 2.5 15.474 2 2.536 2 5.977 2 2.378 "no_weight_start" 22 "FASOS" "f"
1144 31 "control" 9 "no_weight" "Rolo" 3.6 11.695 2 8.208 2 3.811 1 4.262 "no_weight_start" 22 "FASOS" "f"
1145 32 "control" 1 "weight" "Digestive Minis Milk Chocolate" 1.5 16.633 2 13.419 3 5.025 2 9.226 "weight_start" 26 "FASOS" "f"
1146 32 "control" 10 "weight" "Haribo Gummibears" 0.5 8.198 3 4.102 2 2.789 1 2.582 "weight_start" 26 "FASOS" "f"
1147 32 "control" 11 "weight" "Soft Fruitbears" 0.75 8.082 0 4.026 2 3.868 1 2.777 "weight_start" 26 "FASOS" "f"
1148 32 "control" 12 "weight" "KitKat" 0.75 3.364 3 2.496 2 3.577 2 2.825 "weight_start" 26 "FASOS" "f"
1149 32 "control" 13 "weight" "Tuc Naturel" 0.9 6.539 3 2.605 3 3.01 3 1.858 "weight_start" 26 "FASOS" "f"
1150 32 "control" 14 "weight" "Jelly Beans" 0.4 5.651 3 5.802 2 2.066 1 3.063 "weight_start" 26 "FASOS" "f"
1151 32 "control" 15 "weight" "Milka Milk" 1 6.816 3 1.658 3 1.45 3 2.818 "weight_start" 26 "FASOS" "f"
1152 32 "control" 16 "weight" "Fun Mix" 0.75 5.322 2 2.419 3 1.979 1 8.809 "weight_start" 26 "FASOS" "f"
1153 32 "control" 17 "weight" "Rolo" 0.75 5.316 3 1.572 3 2.716 3 1.389 "weight_start" 26 "FASOS" "f"
1154 32 "control" 18 "weight" "Lays Paprika" 0.75 5.279 3 1.364 3 1.586 3 5.185 "weight_start" 26 "FASOS" "f"
1155 32 "control" 19 "weight" "Katjang Pedis" 0.1 3.253 0 2.87 0 1.906 0 1.147 "weight_start" 26 "FASOS" "f"
1156 32 "control" 2 "weight" "Sweet Licorice" 0.5 5.349 2 3.595 1 3.497 1 3.285 "weight_start" 26 "FASOS" "f"
1157 32 "control" 20 "weight" "Nut Mix" 0.1 2.64 0 0.811 0 3.353 0 0.897 "weight_start" 26 "FASOS" "f"
1158 32 "control" 21 "weight" "Bugles Cheese" 0.75 11.177 3 3.766 2 2.586 1 2.698 "weight_start" 26 "FASOS" "f"
1159 32 "control" 22 "weight" "Haribo Happy Cherries" 0.75 5.051 3 4.458 2 4.667 1 2.982 "weight_start" 26 "FASOS" "f"
1160 32 "control" 23 "no_weight" "Thai Sweet Chili Nuts" 0.1 3.15 0 2.226 0 3.619 0 0.76 "weight_start" 26 "FASOS" "f"
1161 32 "control" 24 "no_weight" "Nut and Raisins Mix" 0.1 4.706 1 2.333 0 2.481 0 1.601 "weight_start" 26 "FASOS" "f"
1162 32 "control" 25 "no_weight" "Milka Cream" 1 6.656 3 1.266 3 3.138 3 1.47 "weight_start" 26 "FASOS" "f"
1163 32 "control" 26 "no_weight" "Bounty" 0.75 5.139 3 1.523 3 3.418 3 2.245 "weight_start" 26 "FASOS" "f"
1164 32 "control" 27 "no_weight" "Skittles" 0.75 5.133 3 1.743 2 3.261 2 2.65 "weight_start" 26 "FASOS" "f"
1165 32 "control" 28 "no_weight" "Trio Zoutjes" 0.5 5.706 0 4.916 3 2.249 2 5.859 "weight_start" 26 "FASOS" "f"
1166 32 "control" 29 "no_weight" "Fruity Winegums" 1 4.001 3 1.701 3 2.847 2 3.827 "weight_start" 26 "FASOS" "f"
1167 32 "control" 3 "weight" "Maltesers" 1.5 15.699 3 2.941 3 4.335 3 6.365 "weight_start" 26 "FASOS" "f"
1168 32 "control" 30 "no_weight" "Lays Natural" 0.75 3.56 3 2.314 3 1.345 3 2.071 "weight_start" 26 "FASOS" "f"
1169 32 "control" 31 "no_weight" "Choc Chip Minis" 1 7.557 2 1.324 3 1.431 3 1.972 "weight_start" 26 "FASOS" "f"
1170 32 "control" 32 "no_weight" "Salty Licorice" 0.1 3.295 2 5.348 0 1.584 0 1.681 "weight_start" 26 "FASOS" "f"
1171 32 "control" 33 "no_weight" "Cashews" 0.1 6.449 2 4.73 0 0.362 0 1.314 "weight_start" 26 "FASOS" "f"
1172 32 "control" 34 "no_weight" "Kinder Bueno" 0.4 4.16 2 2.221 1 2.647 1 2.594 "weight_start" 26 "FASOS" "f"
1173 32 "control" 35 "no_weight" "Bitter Chocolate with Orange" 1 4.784 2 1.991 3 1.973 3 1.98 "weight_start" 26 "FASOS" "f"
1174 32 "control" 36 "no_weight" "MundM Choco" 0.75 8.074 3 1.519 2 9.152 3 4.081 "weight_start" 26 "FASOS" "f"
1175 32 "control" 37 "no_weight" "KitKat Chunky" 1 3.57 3 1.485 3 2.282 3 1.43 "weight_start" 26 "FASOS" "f"
1176 32 "control" 38 "no_weight" "Chio Cheese" 0.5 5.383 0 2.678 2 3.187 1 1.78 "weight_start" 26 "FASOS" "f"
1177 32 "control" 39 "no_weight" "Lion" 0.6 4.679 1 1.95 2 2.102 2 1.196 "weight_start" 26 "FASOS" "f"
1178 32 "control" 4 "weight" "Snack Zoutjes" 0.5 5.078 0 2.413 2 4.883 2 3.986 "weight_start" 26 "FASOS" "f"
1179 32 "control" 40 "no_weight" "Fruity Bottles" 0.5 4.593 1 2.1 2 12.084 2 2.008 "weight_start" 26 "FASOS" "f"
1180 32 "control" 41 "no_weight" "Haribo Happy Cola" 0.8 6.863 2 2.355 2 8.945 2 1.67 "weight_start" 26 "FASOS" "f"
1181 32 "control" 42 "no_weight" "Kaas Zoutjes" 1 6.398 1 1.471 3 2.803 3 1.425 "weight_start" 26 "FASOS" "f"
1182 32 "control" 43 "no_weight" "Snickers" 0.2 4.624 3 2.481 0 2.387 0 2.21 "weight_start" 26 "FASOS" "f"
1183 32 "control" 44 "no_weight" "Tuc Cheese" 1 7.622 3 2.352 3 1.181 3 1.542 "weight_start" 26 "FASOS" "f"
1184 32 "control" 5 "weight" "Bounty Dark" 2 6.329 2 2.299 3 6.447 2 5.182 "weight_start" 26 "FASOS" "f"
1185 32 "control" 6 "weight" "Pistachios" 0.1 10.891 2 4.187 0 2.613 0 2.805 "weight_start" 26 "FASOS" "f"
1186 32 "control" 7 "weight" "Twix" 0.75 13.4 3 4.552 3 2.361 2 3.8 "weight_start" 26 "FASOS" "f"
1187 32 "control" 8 "weight" "Mars" 0.75 6.688 3 3.87 3 4.019 3 2.112 "weight_start" 26 "FASOS" "f"
1188 32 "control" 9 "weight" "Cote dor BonBonBloc" 0.5 7.904 0 1.987 1 7.408 0 2.662 "weight_start" 26 "FASOS" "f"
1189 33 "control" 1 "no_weight" "Haribo Happy Cola" 1.5 8.91 3 4.648 1 9.484 1 4.815 "no_weight_start" 20 "LAW" "f"
1190 33 "control" 10 "no_weight" "Cote dor BonBonBloc" 3.5 5.135 3 2.621 3 1.954 1 3.764 "no_weight_start" 20 "LAW" "f"
1191 33 "control" 11 "no_weight" "Mars" 0.45 4.643 3 2.342 1 2.947 0 3.335 "no_weight_start" 20 "LAW" "f"
1192 33 "control" 12 "no_weight" "Katjang Pedis" 2.5 5.787 1 2.776 1 2.982 0 2.935 "no_weight_start" 20 "LAW" "f"
1193 33 "control" 13 "no_weight" "Bounty" 0.95 4.39 2 2.439 1 4.225 0 1.395 "no_weight_start" 20 "LAW" "f"
1194 33 "control" 14 "no_weight" "Chio Cheese" 0.8 6.656 3 2.111 3 1.834 1 3.055 "no_weight_start" 20 "LAW" "f"
1195 33 "control" 15 "no_weight" "Digestive Minis Milk Chocolate" 1.25 6.076 3 1.844 3 3.095 3 1.801 "no_weight_start" 20 "LAW" "f"
1196 33 "control" 16 "no_weight" "KitKat Chunky" 0.75 6.986 3 2.117 3 4.336 1 4.289 "no_weight_start" 20 "LAW" "f"
1197 33 "control" 17 "no_weight" "Cashews" 4 3.275 3 3.479 3 3.731 3 3.839 "no_weight_start" 20 "LAW" "f"
1198 33 "control" 18 "no_weight" "Lion" 0.6 5.628 3 2.421 2 3.421 1 1.628 "no_weight_start" 20 "LAW" "f"
1199 33 "control" 19 "no_weight" "Fruity Bottles" 1.25 6.174 1 2.595 1 4.042 0 2.513 "no_weight_start" 20 "LAW" "f"
1200 33 "control" 2 "no_weight" "Lays Paprika" 0.75 4.892 3 3.035 2 6.167 2 2.872 "no_weight_start" 20 "LAW" "f"
1201 33 "control" 20 "no_weight" "Tuc Naturel" 1.25 4.888 3 1.933 3 2.366 3 1.693 "no_weight_start" 20 "LAW" "f"
1202 33 "control" 21 "no_weight" "Sweet Licorice" 2.35 4.567 2 2.437 2 2.931 2 3.959 "no_weight_start" 20 "LAW" "f"
1203 33 "control" 22 "no_weight" "Milka Milk" 0.9 6.839 3 2.244 3 4.24 0 3.616 "no_weight_start" 20 "LAW" "f"
1204 33 "control" 23 "weight" "Jelly Beans" 1.5 4.983 3 2.395 3 2.629 1 4.243 "no_weight_start" 20 "LAW" "f"
1205 33 "control" 24 "weight" "Lays Natural" 0.9 5.911 3 2.288 3 2.541 1 5.042 "no_weight_start" 20 "LAW" "f"
1206 33 "control" 25 "weight" "Kaas Zoutjes" 1.25 4.026 3 2.272 3 2.778 3 3.699 "no_weight_start" 20 "LAW" "f"
1207 33 "control" 26 "weight" "Nut Mix" 3.5 5.457 3 1.779 3 2.109 3 1.717 "no_weight_start" 20 "LAW" "f"
1208 33 "control" 27 "weight" "Rolo" 2.4 5.868 3 4.196 3 1.959 2 2.382 "no_weight_start" 20 "LAW" "f"
1209 33 "control" 28 "weight" "Thai Sweet Chili Nuts" 2.8 6.73 1 1.956 1 4.223 1 2.688 "no_weight_start" 20 "LAW" "f"
1210 33 "control" 29 "weight" "Salty Licorice" 2.5 5.458 2 5.28 1 4.012 1 5.444 "no_weight_start" 20 "LAW" "f"
1211 33 "control" 3 "no_weight" "MundM Choco" 1 6.69 3 2.404 3 4.548 2 4.787 "no_weight_start" 20 "LAW" "f"
1212 33 "control" 30 "weight" "Twix" 0.65 5.163 3 3.019 2 1.656 1 3.625 "no_weight_start" 20 "LAW" "f"
1213 33 "control" 31 "weight" "Bugles Cheese" 1 3.519 3 2.538 3 1.483 1 2.342 "no_weight_start" 20 "LAW" "f"
1214 33 "control" 32 "weight" "Haribo Happy Cherries" 1.5 4.908 3 2.244 2 2.163 1 2.369 "no_weight_start" 20 "LAW" "f"
1215 33 "control" 33 "weight" "Choc Chip Minis" 1.5 4.742 3 1.988 3 3.679 2 2.657 "no_weight_start" 20 "LAW" "f"
1216 33 "control" 34 "weight" "Snickers" 0.8 4.562 3 1.978 2 1.276 1 1.524 "no_weight_start" 20 "LAW" "f"
1217 33 "control" 35 "weight" "KitKat" 0.6 5.005 3 2.288 3 3.196 1 4.557 "no_weight_start" 20 "LAW" "f"
1218 33 "control" 36 "weight" "Bitter Chocolate with Orange" 1 5.016 3 2.936 2 3.101 1 2.193 "no_weight_start" 20 "LAW" "f"
1219 33 "control" 37 "weight" "Fruity Winegums" 0.85 5.706 2 2.716 1 2.978 1 1.949 "no_weight_start" 20 "LAW" "f"
1220 33 "control" 38 "weight" "Bounty Dark" 2.85 5.531 3 2.468 3 1.632 3 3.697 "no_weight_start" 20 "LAW" "f"
1221 33 "control" 39 "weight" "Milka Cream" 0.9 5.944 3 1.387 3 2.893 3 3.456 "no_weight_start" 20 "LAW" "f"
1222 33 "control" 4 "no_weight" "Nut and Raisins Mix" 3.5 8.783 3 2.293 3 5.205 2 3.241 "no_weight_start" 20 "LAW" "f"
1223 33 "control" 40 "weight" "Fun Mix" 1.3 3.876 3 1.783 3 1.846 3 2.141 "no_weight_start" 20 "LAW" "f"
1224 33 "control" 41 "weight" "Haribo Gummibears" 1.5 4.79 3 1.655 2 4.269 1 2.141 "no_weight_start" 20 "LAW" "f"
1225 33 "control" 42 "weight" "Tuc Cheese" 1.75 6.563 3 1.268 3 2.228 3 1.787 "no_weight_start" 20 "LAW" "f"
1226 33 "control" 43 "weight" "Maltesers" 1.3 5.787 3 1.863 3 1.666 3 1.508 "no_weight_start" 20 "LAW" "f"
1227 33 "control" 44 "weight" "Pistachios" 3.65 6.469 3 1.348 3 2.078 3 1.548 "no_weight_start" 20 "LAW" "f"
1228 33 "control" 5 "no_weight" "Soft Fruitbears" 0.75 5.258 1 4.554 1 1.63 0 2.933 "no_weight_start" 20 "LAW" "f"
1229 33 "control" 6 "no_weight" "Snack Zoutjes" 1 7.009 3 2.277 3 3.686 3 3.536 "no_weight_start" 20 "LAW" "f"
1230 33 "control" 7 "no_weight" "Skittles" 0.99 5.83 3 2.677 1 2.963 0 3.83 "no_weight_start" 20 "LAW" "f"
1231 33 "control" 8 "no_weight" "Trio Zoutjes" 1 6.936 2 2.79 3 3.039 3 3.315 "no_weight_start" 20 "LAW" "f"
1232 33 "control" 9 "no_weight" "Kinder Bueno" 0.85 6.541 3 2.096 3 3.556 1 4.251 "no_weight_start" 20 "LAW" "f"
1233 34 "control" 1 "weight" "Cashews" 3 6.378 3 5.557 1 6.067 1 7.215 "weight_start" 23 "FASOS" "m"
1234 34 "control" 10 "weight" "Bounty" 0.75 10.953 2 2.793 2 3.034 2 3.083 "weight_start" 23 "FASOS" "m"
1235 34 "control" 11 "weight" "Fun Mix" 0.5 9.613 2 2.347 0 2.052 0 2.882 "weight_start" 23 "FASOS" "m"
1236 34 "control" 12 "weight" "Salty Licorice" 0.5 9.963 0 3.994 0 2.398 0 1.77 "weight_start" 23 "FASOS" "m"
1237 34 "control" 13 "weight" "KitKat Chunky" 0.8 9.617 2 2.529 2 2.757 2 2.756 "weight_start" 23 "FASOS" "m"
1238 34 "control" 14 "weight" "Thai Sweet Chili Nuts" 1.5 8.758 2 2.103 1 3.935 1 4.026 "weight_start" 23 "FASOS" "m"
1239 34 "control" 15 "weight" "Fruity Bottles" 0.2 7.515 2 3.557 0 1.994 0 1.656 "weight_start" 23 "FASOS" "m"
1240 34 "control" 16 "weight" "Cote dor BonBonBloc" 3 7.263 2 2.512 2 2.11 2 2.291 "weight_start" 23 "FASOS" "m"
1241 34 "control" 17 "weight" "Tuc Naturel" 0.1 5.96 2 1.655 0 1.441 0 1.503 "weight_start" 23 "FASOS" "m"
1242 34 "control" 18 "weight" "Soft Fruitbears" 0.1 4.372 2 3.795 0 1.422 0 1.346 "weight_start" 23 "FASOS" "m"
1243 34 "control" 19 "weight" "Maltesers" 1 5.681 1 2.32 1 2.013 1 1.732 "weight_start" 23 "FASOS" "m"
1244 34 "control" 2 "weight" "Bugles Cheese" 2 7.073 2 4.693 1 2.924 1 6.036 "weight_start" 23 "FASOS" "m"
1245 34 "control" 20 "weight" "Haribo Happy Cherries" 0.1 4.458 1 2.769 0 4.344 0 2.1 "weight_start" 23 "FASOS" "m"
1246 34 "control" 21 "weight" "Jelly Beans" 0.1 5.511 1 2.134 0 2.558 0 1.37 "weight_start" 23 "FASOS" "m"
1247 34 "control" 22 "weight" "Twix" 0.8 5.573 3 5.033 1 2.6 2 3.017 "weight_start" 23 "FASOS" "m"
1248 34 "control" 23 "no_weight" "Fruity Winegums" 0.1 3.446 2 2.597 0 2.077 0 1.563 "weight_start" 23 "FASOS" "m"
1249 34 "control" 24 "no_weight" "Skittles" 0.1 5.512 2 2.886 0 1.611 0 1.513 "weight_start" 23 "FASOS" "m"
1250 34 "control" 25 "no_weight" "Kaas Zoutjes" 0.2 7.731 1 2.248 0 1.838 0 2.61 "weight_start" 23 "FASOS" "m"
1251 34 "control" 26 "no_weight" "Nut and Raisins Mix" 1.5 7.113 2 1.549 1 1.915 1 2.848 "weight_start" 23 "FASOS" "m"
1252 34 "control" 27 "no_weight" "Milka Milk" 0.8 10.376 2 4.366 1 4.831 2 2.979 "weight_start" 23 "FASOS" "m"
1253 34 "control" 28 "no_weight" "Katjang Pedis" 0.5 5.396 1 3.023 1 4.576 1 3.52 "weight_start" 23 "FASOS" "m"
1254 34 "control" 29 "no_weight" "Snickers" 0.75 5.056 2 2.368 1 1.689 1 2.426 "weight_start" 23 "FASOS" "m"
1255 34 "control" 3 "weight" "Rolo" 1 5.359 2 2.751 1 2.99 1 4.323 "weight_start" 23 "FASOS" "m"
1256 34 "control" 30 "no_weight" "Haribo Gummibears" 0.1 3.187 3 3.273 0 1.899 0 2.518 "weight_start" 23 "FASOS" "m"
1257 34 "control" 31 "no_weight" "Bitter Chocolate with Orange" 0.5 4.349 2 2.674 0 2.753 0 2.297 "weight_start" 23 "FASOS" "m"
1258 34 "control" 32 "no_weight" "Lion" 0.5 5.046 2 1.999 1 2.07 1 1.277 "weight_start" 23 "FASOS" "m"
1259 34 "control" 33 "no_weight" "Kinder Bueno" 0.75 6.942 2 2.109 2 1.985 2 3.733 "weight_start" 23 "FASOS" "m"
1260 34 "control" 34 "no_weight" "Haribo Happy Cola" 0.1 3.911 0 0.656 0 3.443 0 1.059 "weight_start" 23 "FASOS" "m"
1261 34 "control" 35 "no_weight" "KitKat" 0.75 14.035 2 1.574 1 1.971 1 3.101 "weight_start" 23 "FASOS" "m"
1262 34 "control" 36 "no_weight" "Digestive Minis Milk Chocolate" 0.8 6.559 2 2.355 1 1.999 0 3.026 "weight_start" 23 "FASOS" "m"
1263 34 "control" 37 "no_weight" "Sweet Licorice" 0.1 7.357 0 1.623 0 6.294 0 1.669 "weight_start" 23 "FASOS" "m"
1264 34 "control" 38 "no_weight" "Chio Cheese" 0.9 10.301 2 1.909 1 2.744 0 2.736 "weight_start" 23 "FASOS" "m"
1265 34 "control" 39 "no_weight" "Lays Natural" 0.5 5.127 1 1.86 0 3.922 0 1.769 "weight_start" 23 "FASOS" "m"
1266 34 "control" 4 "weight" "Mars" 1 9.813 3 2.553 1 3.434 2 2.959 "weight_start" 23 "FASOS" "m"
1267 34 "control" 40 "no_weight" "MundM Choco" 1 4.977 2 3.899 2 4.516 2 2.977 "weight_start" 23 "FASOS" "m"
1268 34 "control" 41 "no_weight" "Tuc Cheese" 0.1 4.634 2 4.015 0 2.249 0 1.459 "weight_start" 23 "FASOS" "m"
1269 34 "control" 42 "no_weight" "Bounty Dark" 0.5 4.538 1 2.068 1 1.895 1 1.641 "weight_start" 23 "FASOS" "m"
1270 34 "control" 43 "no_weight" "Trio Zoutjes" 0.1 4.811 1 2.398 0 1.836 0 1.486 "weight_start" 23 "FASOS" "m"
1271 34 "control" 44 "no_weight" "Pistachios" 0.5 14.121 0 3.046 0 1.565 0 3.156 "weight_start" 23 "FASOS" "m"
1272 34 "control" 5 "weight" "Snack Zoutjes" 1 5.903 2 2.351 0 1.952 0 1.495 "weight_start" 23 "FASOS" "m"
1273 34 "control" 6 "weight" "Lays Paprika" 1.5 8.476 2 3.537 1 3.257 1 6.35 "weight_start" 23 "FASOS" "m"
1274 34 "control" 7 "weight" "Milka Cream" 0.8 15.193 2 4.548 1 3.468 2 3.524 "weight_start" 23 "FASOS" "m"
1275 34 "control" 8 "weight" "Choc Chip Minis" 2 7.941 2 2.732 1 1.708 1 2.75 "weight_start" 23 "FASOS" "m"
1276 34 "control" 9 "weight" "Nut Mix" 2 7.399 1 4.441 1 2.46 1 2.346 "weight_start" 23 "FASOS" "m"
1277 35 "control" 1 "no_weight" "Haribo Gummibears" 1.49 10.157 2 5.273 1 6.897 1 9.206 "no_weight_start" 20 "FHML" "f"
1278 35 "control" 10 "no_weight" "Trio Zoutjes" 0.5 8.517 1 2.592 0 3.307 0 3.212 "no_weight_start" 20 "FHML" "f"
1279 35 "control" 11 "no_weight" "Rolo" 1.46 9.32 2 2.854 1 2.688 2 3.063 "no_weight_start" 20 "FHML" "f"
1280 35 "control" 12 "no_weight" "Lays Paprika" 1.25 5.598 3 4.084 0 5.119 0 2.811 "no_weight_start" 20 "FHML" "f"
1281 35 "control" 13 "no_weight" "Katjang Pedis" 1.25 8.294 0 1.159 2 3.325 1 1.905 "no_weight_start" 20 "FHML" "f"
1282 35 "control" 14 "no_weight" "KitKat Chunky" 0.8 6.992 3 4.291 2 6.989 1 6.582 "no_weight_start" 20 "FHML" "f"
1283 35 "control" 15 "no_weight" "Bounty Dark" 0.8 6.554 3 3.956 2 3.97 2 3.485 "no_weight_start" 20 "FHML" "f"
1284 35 "control" 16 "no_weight" "Bugles Cheese" 1 4.303 0 3.538 1 2.894 0 2.889 "no_weight_start" 20 "FHML" "f"
1285 35 "control" 17 "no_weight" "Haribo Happy Cola" 1 3.676 3 4.083 1 3.151 0 2.682 "no_weight_start" 20 "FHML" "f"
1286 35 "control" 18 "no_weight" "Snack Zoutjes" 0.5 6.468 2 5.471 0 2.759 0 0.716 "no_weight_start" 20 "FHML" "f"
1287 35 "control" 19 "no_weight" "Skittles" 1 2.92 3 2.815 1 5.086 0 5.022 "no_weight_start" 20 "FHML" "f"
1288 35 "control" 2 "no_weight" "Cote dor BonBonBloc" 2.79 5.899 2 3.869 2 9.582 3 2.885 "no_weight_start" 20 "FHML" "f"
1289 35 "control" 20 "no_weight" "Twix" 0.8 21.216 3 3.536 1 7.577 1 3.362 "no_weight_start" 20 "FHML" "f"
1290 35 "control" 21 "no_weight" "Snickers" 0.5 4.56 3 2.243 0 2.47 0 2.976 "no_weight_start" 20 "FHML" "f"
1291 35 "control" 22 "no_weight" "Maltesers" 1.49 10.642 3 3.849 2 5.518 0 3.423 "no_weight_start" 20 "FHML" "f"
1292 35 "control" 23 "weight" "Soft Fruitbears" 1.49 14.055 1 4.609 1 4.359 1 2.018 "no_weight_start" 20 "FHML" "f"
1293 35 "control" 24 "weight" "KitKat" 0.8 9.322 3 2.7 2 3.205 2 5.391 "no_weight_start" 20 "FHML" "f"
1294 35 "control" 25 "weight" "Jelly Beans" 1.49 7.635 3 2.158 2 9.784 1 6.768 "no_weight_start" 20 "FHML" "f"
1295 35 "control" 26 "weight" "Lion" 0.8 4.158 3 2.541 3 1.761 1 2.875 "no_weight_start" 20 "FHML" "f"
1296 35 "control" 27 "weight" "Fun Mix" 1 4.452 1 2.835 0 4.864 0 4.897 "no_weight_start" 20 "FHML" "f"
1297 35 "control" 28 "weight" "Kinder Bueno" 2 4.862 2 7.668 3 1.845 3 3.338 "no_weight_start" 20 "FHML" "f"
1298 35 "control" 29 "weight" "Bitter Chocolate with Orange" 1.49 11.001 0 1.401 1 6.149 1 5.94 "no_weight_start" 20 "FHML" "f"
1299 35 "control" 3 "no_weight" "Tuc Cheese" 1 5.512 3 4.088 2 3.748 2 5.407 "no_weight_start" 20 "FHML" "f"
1300 35 "control" 30 "weight" "Kaas Zoutjes" 1 9.904 0 2.308 0 1.046 0 1.939 "no_weight_start" 20 "FHML" "f"
1301 35 "control" 31 "weight" "Bounty" 1 7.733 3 3.713 2 2.834 2 6.375 "no_weight_start" 20 "FHML" "f"
1302 35 "control" 32 "weight" "Tuc Naturel" 1.25 4.665 3 2.837 2 3.879 2 6.425 "no_weight_start" 20 "FHML" "f"
1303 35 "control" 33 "weight" "Haribo Happy Cherries" 1 3.525 3 2.776 0 4.534 0 3.242 "no_weight_start" 20 "FHML" "f"
1304 35 "control" 34 "weight" "Pistachios" 2.5 7.809 3 1.938 3 2.512 3 1.305 "no_weight_start" 20 "FHML" "f"
1305 35 "control" 35 "weight" "Nut Mix" 2 4.044 2 2.617 1 2.078 1 2.859 "no_weight_start" 20 "FHML" "f"
1306 35 "control" 36 "weight" "Mars" 0.5 2.584 3 2.188 0 2.928 0 2.942 "no_weight_start" 20 "FHML" "f"
1307 35 "control" 37 "weight" "Thai Sweet Chili Nuts" 2 5.196 0 3.455 2 7.126 2 3.081 "no_weight_start" 20 "FHML" "f"
1308 35 "control" 38 "weight" "Milka Milk" 1.25 4.303 1 6.292 1 3.279 1 3.537 "no_weight_start" 20 "FHML" "f"
1309 35 "control" 39 "weight" "Fruity Bottles" 1 7.637 0 2.346 1 2.709 0 2.373 "no_weight_start" 20 "FHML" "f"
1310 35 "control" 4 "no_weight" "Fruity Winegums" 1 9.352 3 2.882 1 3.619 0 1.887 "no_weight_start" 20 "FHML" "f"
1311 35 "control" 40 "weight" "Choc Chip Minis" 1 4.059 0 3.035 1 5.555 0 2.959 "no_weight_start" 20 "FHML" "f"
1312 35 "control" 41 "weight" "MundM Choco" 1.25 5.227 3 2.055 1 2.231 0 2.708 "no_weight_start" 20 "FHML" "f"
1313 35 "control" 42 "weight" "Chio Cheese" 1 4.728 2 3.221 0 2.764 0 2.454 "no_weight_start" 20 "FHML" "f"
1314 35 "control" 43 "weight" "Salty Licorice" 1 10.213 0 1.587 0 2.903 0 3.012 "no_weight_start" 20 "FHML" "f"
1315 35 "control" 44 "weight" "Lays Natural" 1.25 4.621 3 2.371 0 2.465 0 2.286 "no_weight_start" 20 "FHML" "f"
1316 35 "control" 5 "no_weight" "Milka Cream" 2.25 8.763 0 2.515 1 3.922 1 2.847 "no_weight_start" 20 "FHML" "f"
1317 35 "control" 6 "no_weight" "Digestive Minis Milk Chocolate" 1 8.183 0 2.082 0 1.671 0 1.481 "no_weight_start" 20 "FHML" "f"
1318 35 "control" 7 "no_weight" "Sweet Licorice" 1 6.015 0 0.857 0 1.086 0 0.699 "no_weight_start" 20 "FHML" "f"
1319 35 "control" 8 "no_weight" "Cashews" 2 5.473 3 4.555 3 1.77 3 1.828 "no_weight_start" 20 "FHML" "f"
1320 35 "control" 9 "no_weight" "Nut and Raisins Mix" 2.49 7.14 1 4.293 2 7.956 2 4.887 "no_weight_start" 20 "FHML" "f"
1321 37 "control" 1 "no_weight" "Cote dor BonBonBloc" 1 22.312 0 2.565 1 14.711 0 5.383 "no_weight_start" 28 "FHML" "f"
1322 37 "control" 10 "no_weight" "Fun Mix" 1.5 11.149 0 2.412 1 5.135 0 2.103 "no_weight_start" 28 "FHML" "f"
1323 37 "control" 11 "no_weight" "Skittles" 2.15 11.832 3 3.968 3 4.306 3 3.024 "no_weight_start" 28 "FHML" "f"
1324 37 "control" 12 "no_weight" "Maltesers" 1.5 8.377 0 2.551 1 3.266 1 2.841 "no_weight_start" 28 "FHML" "f"
1325 37 "control" 13 "no_weight" "Lays Natural" 2 22.547 3 3.395 1 8.097 0 7.314 "no_weight_start" 28 "FHML" "f"
1326 37 "control" 14 "no_weight" "Snickers" 2.2 22.011 3 2.637 3 8.032 3 3.371 "no_weight_start" 28 "FHML" "f"
1327 37 "control" 15 "no_weight" "Digestive Minis Milk Chocolate" 0.5 15.631 0 1.146 0 3.939 0 4.215 "no_weight_start" 28 "FHML" "f"
1328 37 "control" 16 "no_weight" "Salty Licorice" 2.25 7.705 2 4.999 3 5.923 3 4.405 "no_weight_start" 28 "FHML" "f"
1329 37 "control" 17 "no_weight" "Soft Fruitbears" 0.75 13.153 0 1.89 1 3.367 0 2.027 "no_weight_start" 28 "FHML" "f"
1330 37 "control" 18 "no_weight" "Haribo Happy Cherries" 2.5 21.886 3 4.57 2 10.412 2 7.918 "no_weight_start" 28 "FHML" "f"
1331 37 "control" 19 "no_weight" "Bugles Cheese" 1 5.407 2 6.483 1 4.035 0 1.493 "no_weight_start" 28 "FHML" "f"
1332 37 "control" 2 "no_weight" "Tuc Naturel" 1.75 21.443 1 5.323 1 25.808 0 5.367 "no_weight_start" 28 "FHML" "f"
1333 37 "control" 20 "no_weight" "Nut and Raisins Mix" 0.5 19.268 2 5.853 0 3.444 0 1.931 "no_weight_start" 28 "FHML" "f"
1334 37 "control" 21 "no_weight" "Bounty Dark" 1.8 16.465 0 5.283 2 3.915 1 4.939 "no_weight_start" 28 "FHML" "f"
1335 37 "control" 22 "no_weight" "Milka Milk" 2 8.303 2 2.593 2 5.899 2 2.289 "no_weight_start" 28 "FHML" "f"
1336 37 "control" 23 "weight" "Milka Cream" 2 19.815 2 3.434 2 3.718 2 3.054 "no_weight_start" 28 "FHML" "f"
1337 37 "control" 24 "weight" "Bounty" 1.85 7.552 0 2.573 1 4.548 0 5.504 "no_weight_start" 28 "FHML" "f"
1338 37 "control" 25 "weight" "Haribo Gummibears" 2.5 11.515 3 5.217 2 5.926 2 7.78 "no_weight_start" 28 "FHML" "f"
1339 37 "control" 26 "weight" "Chio Cheese" 1.5 6.709 0 2.459 0 1.365 0 2.041 "no_weight_start" 28 "FHML" "f"
1340 37 "control" 27 "weight" "Kaas Zoutjes" 1.5 9.185 0 3.403 1 3.458 0 2.943 "no_weight_start" 28 "FHML" "f"
1341 37 "control" 28 "weight" "Lion" 2 6.374 1 4.017 2 4.442 1 7.599 "no_weight_start" 28 "FHML" "f"
1342 37 "control" 29 "weight" "MundM Choco" 2.25 13.469 3 3.394 3 2.795 3 2.557 "no_weight_start" 28 "FHML" "f"
1343 37 "control" 3 "no_weight" "Kinder Bueno" 2 19.588 2 7.935 3 17.942 2 8.184 "no_weight_start" 28 "FHML" "f"
1344 37 "control" 30 "weight" "Rolo" 1.8 11.163 2 2.587 1 9.901 0 4.332 "no_weight_start" 28 "FHML" "f"
1345 37 "control" 31 "weight" "Haribo Happy Cola" 1.5 5.743 1 3.995 1 2.762 0 4.471 "no_weight_start" 28 "FHML" "f"
1346 37 "control" 32 "weight" "Thai Sweet Chili Nuts" 1.9 18.37 0 3.638 1 3.663 1 2.128 "no_weight_start" 28 "FHML" "f"
1347 37 "control" 33 "weight" "Cashews" 3 13.15 3 2.241 2 5.026 1 4.314 "no_weight_start" 28 "FHML" "f"
1348 37 "control" 34 "weight" "Fruity Winegums" 2.5 8.331 2 9.478 3 3.761 2 4.224 "no_weight_start" 28 "FHML" "f"
1349 37 "control" 35 "weight" "Trio Zoutjes" 1.9 9.002 0 5.457 1 2.984 0 2.01 "no_weight_start" 28 "FHML" "f"
1350 37 "control" 36 "weight" "Sweet Licorice" 2 7.042 2 3.393 2 3.45 1 17.612 "no_weight_start" 28 "FHML" "f"
1351 37 "control" 37 "weight" "Choc Chip Minis" 2 5.916 3 3.689 2 6.931 2 4.73 "no_weight_start" 28 "FHML" "f"
1352 37 "control" 38 "weight" "Lays Paprika" 2 11.126 3 6.175 1 7.373 1 2.044 "no_weight_start" 28 "FHML" "f"
1353 37 "control" 39 "weight" "Nut Mix" 2.5 9.467 2 3.045 1 19.057 0 5.543 "no_weight_start" 28 "FHML" "f"
1354 37 "control" 4 "no_weight" "Twix" 2 24.087 3 4.282 3 4.149 3 3.285 "no_weight_start" 28 "FHML" "f"
1355 37 "control" 40 "weight" "Mars" 2 14.694 2 4.084 3 5.12 3 5.478 "no_weight_start" 28 "FHML" "f"
1356 37 "control" 41 "weight" "Jelly Beans" 1.85 7.612 3 6.412 1 4.834 1 6.064 "no_weight_start" 28 "FHML" "f"
1357 37 "control" 42 "weight" "Tuc Cheese" 1.85 9.643 1 4.088 1 6.272 0 1.777 "no_weight_start" 28 "FHML" "f"
1358 37 "control" 43 "weight" "Bitter Chocolate with Orange" 2 9.674 1 3.228 2 4.862 1 3.183 "no_weight_start" 28 "FHML" "f"
1359 37 "control" 44 "weight" "KitKat" 2 4.627 3 4.758 3 7.252 3 2.266 "no_weight_start" 28 "FHML" "f"
1360 37 "control" 5 "no_weight" "Fruity Bottles" 0.5 7.172 0 6.161 0 5.322 0 1.668 "no_weight_start" 28 "FHML" "f"
1361 37 "control" 6 "no_weight" "Snack Zoutjes" 2 19.116 1 12.816 2 3.555 1 4.293 "no_weight_start" 28 "FHML" "f"
1362 37 "control" 7 "no_weight" "KitKat Chunky" 2 19.63 3 2.968 3 4.289 3 4.23 "no_weight_start" 28 "FHML" "f"
1363 37 "control" 8 "no_weight" "Pistachios" 2.5 7.78 3 3.104 3 5.954 2 8.338 "no_weight_start" 28 "FHML" "f"
1364 37 "control" 9 "no_weight" "Katjang Pedis" 1 9.098 0 1.449 0 3.101 0 1.19 "no_weight_start" 28 "FHML" "f"
1365 38 "control" 1 "weight" "Milka Milk" 0.89 9.813 2 5.456 2 8.858 1 6.237 "weight_start" 22 "FASOS" "f"
1366 38 "control" 10 "weight" "Nut and Raisins Mix" 1.59 6.447 2 3.708 1 2.859 2 1.793 "weight_start" 22 "FASOS" "f"
1367 38 "control" 11 "weight" "Skittles" 0.99 4.806 3 1.772 3 1.634 3 1.358 "weight_start" 22 "FASOS" "f"
1368 38 "control" 12 "weight" "Thai Sweet Chili Nuts" 1.99 6.413 3 1.603 3 1.216 3 1.223 "weight_start" 22 "FASOS" "f"
1369 38 "control" 13 "weight" "Sweet Licorice" 0.99 5.126 2 2.204 1 1.208 1 1.414 "weight_start" 22 "FASOS" "f"
1370 38 "control" 14 "weight" "Fruity Winegums" 1.29 3.611 3 2.024 3 1.555 3 1.635 "weight_start" 22 "FASOS" "f"
1371 38 "control" 15 "weight" "Rolo" 0.99 6.135 3 1.64 3 2.369 3 1.633 "weight_start" 22 "FASOS" "f"
1372 38 "control" 16 "weight" "Tuc Naturel" 0.89 4.387 3 2.388 3 1.523 3 4.228 "weight_start" 22 "FASOS" "f"
1373 38 "control" 17 "weight" "Cote dor BonBonBloc" 1.59 6.529 3 0.934 3 1.376 3 1.103 "weight_start" 22 "FASOS" "f"
1374 38 "control" 18 "weight" "Trio Zoutjes" 0.99 4.994 3 0.926 3 1.033 3 1.664 "weight_start" 22 "FASOS" "f"
1375 38 "control" 19 "weight" "Bounty" 0.99 3.637 3 1.485 3 1.119 3 1.564 "weight_start" 22 "FASOS" "f"
1376 38 "control" 2 "weight" "Twix" 0.99 9.802 3 3.485 3 5.61 2 2.238 "weight_start" 22 "FASOS" "f"
1377 38 "control" 20 "weight" "Cashews" 1.99 5.318 3 0.837 3 1.171 3 1.523 "weight_start" 22 "FASOS" "f"
1378 38 "control" 21 "weight" "Bugles Cheese" 1.49 6.128 3 1.295 3 1.368 3 1.916 "weight_start" 22 "FASOS" "f"
1379 38 "control" 22 "weight" "Snickers" 0.99 2.523 3 1.939 2 1.07 2 1.127 "weight_start" 22 "FASOS" "f"
1380 38 "control" 23 "no_weight" "Jelly Beans" 1.39 9.279 3 1.105 3 2.143 3 1.509 "weight_start" 22 "FASOS" "f"
1381 38 "control" 24 "no_weight" "Katjang Pedis" 1.79 5.37 3 1.223 3 1.111 3 1.402 "weight_start" 22 "FASOS" "f"
1382 38 "control" 25 "no_weight" "Digestive Minis Milk Chocolate" 1.69 10.224 3 1.078 2 1.107 3 1.358 "weight_start" 22 "FASOS" "f"
1383 38 "control" 26 "no_weight" "Mars" 0.99 2.182 3 1.388 3 1.183 3 1.879 "weight_start" 22 "FASOS" "f"
1384 38 "control" 27 "no_weight" "Lays Paprika" 1.49 4.608 1 0.935 1 1.717 1 3.833 "weight_start" 22 "FASOS" "f"
1385 38 "control" 28 "no_weight" "Kinder Bueno" 0.99 3.659 3 1.31 3 1.6 3 1.858 "weight_start" 22 "FASOS" "f"
1386 38 "control" 29 "no_weight" "Chio Cheese" 1.29 5.554 3 1.138 1 1.89 1 1.076 "weight_start" 22 "FASOS" "f"
1387 38 "control" 3 "weight" "Choc Chip Minis" 1.49 11.953 2 3.019 1 5.716 0 4.849 "weight_start" 22 "FASOS" "f"
1388 38 "control" 30 "no_weight" "Bitter Chocolate with Orange" 1.49 4.541 3 2.075 3 1.238 3 1.265 "weight_start" 22 "FASOS" "f"
1389 38 "control" 31 "no_weight" "KitKat" 0.99 2.929 3 1.014 3 1.084 3 1.032 "weight_start" 22 "FASOS" "f"
1390 38 "control" 32 "no_weight" "Soft Fruitbears" 0.99 2.864 3 1.325 3 1.156 3 1.308 "weight_start" 22 "FASOS" "f"
1391 38 "control" 33 "no_weight" "Fun Mix" 1.09 6.076 3 1.426 3 1.629 3 1.374 "weight_start" 22 "FASOS" "f"
1392 38 "control" 34 "no_weight" "Salty Licorice" 0.59 5.961 3 2.161 0 1.923 3 1.236 "weight_start" 22 "FASOS" "f"
1393 38 "control" 35 "no_weight" "Fruity Bottles" 0.99 2.305 3 1.123 3 1.198 3 1.198 "weight_start" 22 "FASOS" "f"
1394 38 "control" 36 "no_weight" "Lion" 0.99 1.945 3 1.193 3 1.208 3 1.175 "weight_start" 22 "FASOS" "f"
1395 38 "control" 37 "no_weight" "Nut Mix" 1.59 3.026 3 1.186 3 1.613 3 1.463 "weight_start" 22 "FASOS" "f"
1396 38 "control" 38 "no_weight" "MundM Choco" 1.49 5.359 3 1.422 2 2.299 2 4.205 "weight_start" 22 "FASOS" "f"
1397 38 "control" 39 "no_weight" "Haribo Happy Cherries" 0.99 2.117 3 2.221 3 1.135 3 0.76 "weight_start" 22 "FASOS" "f"
1398 38 "control" 4 "weight" "Haribo Happy Cola" 0.99 6.531 2 2.538 3 3.823 2 2.908 "weight_start" 22 "FASOS" "f"
1399 38 "control" 40 "no_weight" "Bounty Dark" 1.09 5.658 3 1.145 3 1.159 3 1.21 "weight_start" 22 "FASOS" "f"
1400 38 "control" 41 "no_weight" "Milka Cream" 0.99 3.29 3 1.65 1 2.552 2 1.837 "weight_start" 22 "FASOS" "f"
1401 38 "control" 42 "no_weight" "Kaas Zoutjes" 0.99 2.966 3 1.197 3 0.973 3 1.075 "weight_start" 22 "FASOS" "f"
1402 38 "control" 43 "no_weight" "Pistachios" 1.59 3.06 3 0.806 3 1.057 3 0.812 "weight_start" 22 "FASOS" "f"
1403 38 "control" 44 "no_weight" "Tuc Cheese" 0.99 6.749 3 1.41 3 1.113 3 1.132 "weight_start" 22 "FASOS" "f"
1404 38 "control" 5 "weight" "KitKat Chunky" 0.99 3.753 3 2.95 3 3.973 3 3.605 "weight_start" 22 "FASOS" "f"
1405 38 "control" 6 "weight" "Maltesers" 1.69 10.48 2 1.46 2 2.806 1 3.503 "weight_start" 22 "FASOS" "f"
1406 38 "control" 7 "weight" "Snack Zoutjes" 0.99 7.441 3 2.429 3 5.598 3 1.897 "weight_start" 22 "FASOS" "f"
1407 38 "control" 8 "weight" "Lays Natural" 1.39 7.024 3 2.289 0 2.302 0 3.883 "weight_start" 22 "FASOS" "f"
1408 38 "control" 9 "weight" "Haribo Gummibears" 0.99 5.395 3 1.641 3 2.997 3 2.062 "weight_start" 22 "FASOS" "f"
1409 39 "control" 1 "no_weight" "Fun Mix" 2 13.187 2 11.535 1 10.464 1 15.183 "no_weight_start" 24 "FASOS" "f"
1410 39 "control" 10 "no_weight" "Twix" 0.5 8.808 2 4.597 1 6.341 0 2.196 "no_weight_start" 24 "FASOS" "f"
1411 39 "control" 11 "no_weight" "Jelly Beans" 0 5.018 3 3.726 0 1.557 0 1.762 "no_weight_start" 24 "FASOS" "f"
1412 39 "control" 12 "no_weight" "Bitter Chocolate with Orange" 0 7.028 1 7.032 0 2.51 0 2.313 "no_weight_start" 24 "FASOS" "f"
1413 39 "control" 13 "no_weight" "Fruity Winegums" 4 10.776 3 3.104 3 7.879 2 6.187 "no_weight_start" 24 "FASOS" "f"
1414 39 "control" 14 "no_weight" "Cashews" 0 5.87 3 3.107 0 4.391 0 2.111 "no_weight_start" 24 "FASOS" "f"
1415 39 "control" 15 "no_weight" "Snack Zoutjes" 0 10.3 0 1.487 0 3.227 0 2.027 "no_weight_start" 24 "FASOS" "f"
1416 39 "control" 16 "no_weight" "Lays Paprika" 1 7.133 1 3.908 1 3.393 0 1.553 "no_weight_start" 24 "FASOS" "f"
1417 39 "control" 17 "no_weight" "Kinder Bueno" 2 14.133 3 4.185 2 4.427 2 4.357 "no_weight_start" 24 "FASOS" "f"
1418 39 "control" 18 "no_weight" "Nut and Raisins Mix" 0 3.372 1 3.585 0 4.201 0 1.958 "no_weight_start" 24 "FASOS" "f"
1419 39 "control" 19 "no_weight" "Choc Chip Minis" 1.5 11.501 1 2.487 2 6.311 1 3.184 "no_weight_start" 24 "FASOS" "f"
1420 39 "control" 2 "no_weight" "Thai Sweet Chili Nuts" 1 10.879 2 4.721 0 6.199 0 5.093 "no_weight_start" 24 "FASOS" "f"
1421 39 "control" 20 "no_weight" "Sweet Licorice" 1.8 11.48 1 4.415 2 4.472 1 5.547 "no_weight_start" 24 "FASOS" "f"
1422 39 "control" 21 "no_weight" "Milka Cream" 1.9 8.987 2 2.686 1 2.882 1 9.259 "no_weight_start" 24 "FASOS" "f"
1423 39 "control" 22 "no_weight" "Haribo Happy Cola" 1.5 7.893 3 4.074 1 3.499 1 4.708 "no_weight_start" 24 "FASOS" "f"
1424 39 "control" 23 "weight" "Lion" 1.8 10.166 3 3.605 1 5.534 1 3.607 "no_weight_start" 24 "FASOS" "f"
1425 39 "control" 24 "weight" "Trio Zoutjes" 0 5.256 0 1.09 0 2.429 0 1.859 "no_weight_start" 24 "FASOS" "f"
1426 39 "control" 25 "weight" "Haribo Happy Cherries" 2.5 14.449 3 4.652 2 5.337 2 4.89 "no_weight_start" 24 "FASOS" "f"
1427 39 "control" 26 "weight" "Lays Natural" 3 14.377 3 3.488 2 3.917 2 4.85 "no_weight_start" 24 "FASOS" "f"
1428 39 "control" 27 "weight" "Snickers" 1.8 5.407 3 2.589 1 2.973 1 7.008 "no_weight_start" 24 "FASOS" "f"
1429 39 "control" 28 "weight" "Bugles Cheese" 0 5.619 0 3.112 0 2.98 0 1.981 "no_weight_start" 24 "FASOS" "f"
1430 39 "control" 29 "weight" "Fruity Bottles" 0.5 10.762 0 1.158 1 3.759 0 1.849 "no_weight_start" 24 "FASOS" "f"
1431 39 "control" 3 "no_weight" "Bounty Dark" 2 12.192 0 14.438 2 12.534 1 6.061 "no_weight_start" 24 "FASOS" "f"
1432 39 "control" 30 "weight" "Nut Mix" 0 2.57 1 3.163 0 1.441 0 0.873 "no_weight_start" 24 "FASOS" "f"
1433 39 "control" 31 "weight" "Digestive Minis Milk Chocolate" 0 9.687 0 1.074 1 3.14 0 1.714 "no_weight_start" 24 "FASOS" "f"
1434 39 "control" 32 "weight" "Tuc Cheese" 0 3.586 1 3.748 0 1.039 0 0.827 "no_weight_start" 24 "FASOS" "f"
1435 39 "control" 33 "weight" "MundM Choco" 2.5 17.498 2 2.972 1 4.698 0 5.777 "no_weight_start" 24 "FASOS" "f"
1436 39 "control" 34 "weight" "Katjang Pedis" 0 3.426 0 1.522 0 2.811 0 3.723 "no_weight_start" 24 "FASOS" "f"
1437 39 "control" 35 "weight" "Salty Licorice" 2.7 8.297 3 4.235 2 3.528 1 4.851 "no_weight_start" 24 "FASOS" "f"
1438 39 "control" 36 "weight" "Cote dor BonBonBloc" 1 8.288 1 2.415 1 3.23 0 12.944 "no_weight_start" 24 "FASOS" "f"
1439 39 "control" 37 "weight" "KitKat Chunky" 1.5 5 1 2.048 1 5.672 0 2.389 "no_weight_start" 24 "FASOS" "f"
1440 39 "control" 38 "weight" "Rolo" 0 7.275 2 2.8 1 4.712 0 2.034 "no_weight_start" 24 "FASOS" "f"
1441 39 "control" 39 "weight" "Pistachios" 1 5.549 3 4.226 1 7.109 0 3.186 "no_weight_start" 24 "FASOS" "f"
1442 39 "control" 4 "no_weight" "Tuc Naturel" 2.5 13.764 3 4.605 1 4.962 2 4.4 "no_weight_start" 24 "FASOS" "f"
1443 39 "control" 40 "weight" "Milka Milk" 1 11.135 3 2.717 1 4.021 0 4.32 "no_weight_start" 24 "FASOS" "f"
1444 39 "control" 41 "weight" "Kaas Zoutjes" 1 14.38 1 2.844 1 3.978 0 2.902 "no_weight_start" 24 "FASOS" "f"
1445 39 "control" 42 "weight" "Skittles" 0.5 9.616 2 3.747 1 3.366 0 2.461 "no_weight_start" 24 "FASOS" "f"
1446 39 "control" 43 "weight" "Bounty" 0 5.849 3 2.43 1 3.094 0 3.021 "no_weight_start" 24 "FASOS" "f"
1447 39 "control" 44 "weight" "Soft Fruitbears" 0 5.92 1 3.045 1 4.964 0 1.93 "no_weight_start" 24 "FASOS" "f"
1448 39 "control" 5 "no_weight" "Haribo Gummibears" 3.5 13.162 3 4.028 3 8.496 2 7.469 "no_weight_start" 24 "FASOS" "f"
1449 39 "control" 6 "no_weight" "Maltesers" 3 9.048 3 8.668 1 6.018 2 4.795 "no_weight_start" 24 "FASOS" "f"
1450 39 "control" 7 "no_weight" "KitKat" 2 4.088 3 2.744 1 6.037 1 4.052 "no_weight_start" 24 "FASOS" "f"
1451 39 "control" 8 "no_weight" "Mars" 0.5 19.023 2 9.905 1 4.957 0 3.058 "no_weight_start" 24 "FASOS" "f"
1452 39 "control" 9 "no_weight" "Chio Cheese" 0 7.005 1 4.96 0 2.207 0 2.697 "no_weight_start" 24 "FASOS" "f"
1453 41 "control" 1 "no_weight" "Fruity Winegums" 1.5 4.475 2 3.111 1 2.229 1 4.061 "no_weight_start" 22 "FPN" "f"
1454 41 "control" 10 "no_weight" "Katjang Pedis" 0 5.327 1 2.711 0 2.023 0 1.885 "no_weight_start" 22 "FPN" "f"
1455 41 "control" 11 "no_weight" "Fruity Bottles" 0.8 7.069 1 1.79 1 1.756 1 2.871 "no_weight_start" 22 "FPN" "f"
1456 41 "control" 12 "no_weight" "MundM Choco" 2.5 6.67 3 3.129 3 2.345 3 2.642 "no_weight_start" 22 "FPN" "f"
1457 41 "control" 13 "no_weight" "Snickers" 2 4.844 3 2.601 3 3.012 2 2.416 "no_weight_start" 22 "FPN" "f"
1458 41 "control" 14 "no_weight" "Haribo Happy Cola" 1.5 5.483 3 1.861 3 2.979 2 3.176 "no_weight_start" 22 "FPN" "f"
1459 41 "control" 15 "no_weight" "Kaas Zoutjes" 0 3.386 2 5.172 0 1.221 0 1.581 "no_weight_start" 22 "FPN" "f"
1460 41 "control" 16 "no_weight" "Pistachios" 1 3.635 3 2.578 1 4.673 1 1.911 "no_weight_start" 22 "FPN" "f"
1461 41 "control" 17 "no_weight" "Fun Mix" 2 5.385 2 2.541 3 2.364 2 2.312 "no_weight_start" 22 "FPN" "f"
1462 41 "control" 18 "no_weight" "Tuc Cheese" 0 3.103 3 3.334 0 1.691 0 2.282 "no_weight_start" 22 "FPN" "f"
1463 41 "control" 19 "no_weight" "Twix" 2 2.706 3 2.152 3 1.526 3 1.481 "no_weight_start" 22 "FPN" "f"
1464 41 "control" 2 "no_weight" "Bounty Dark" 0 2.994 2 3.206 0 2.74 0 1.77 "no_weight_start" 22 "FPN" "f"
1465 41 "control" 20 "no_weight" "Lays Natural" 2 3.337 3 5.904 3 1.745 2 2.869 "no_weight_start" 22 "FPN" "f"
1466 41 "control" 21 "no_weight" "Kinder Bueno" 1.5 4.648 2 1.937 3 2.431 1 2.166 "no_weight_start" 22 "FPN" "f"
1467 41 "control" 22 "no_weight" "KitKat" 2 3.044 3 1.856 3 2.207 3 1.867 "no_weight_start" 22 "FPN" "f"
1468 41 "control" 23 "weight" "Mars" 2 3.147 3 2.503 3 2.009 3 2.385 "no_weight_start" 22 "FPN" "f"
1469 41 "control" 24 "weight" "Nut and Raisins Mix" 1.5 3.726 3 2.18 2 3.137 2 2.682 "no_weight_start" 22 "FPN" "f"
1470 41 "control" 25 "weight" "Soft Fruitbears" 1 5.036 1 4.538 2 1.511 2 1.558 "no_weight_start" 22 "FPN" "f"
1471 41 "control" 26 "weight" "KitKat Chunky" 2 3.392 3 4.67 3 1.953 3 1.625 "no_weight_start" 22 "FPN" "f"
1472 41 "control" 27 "weight" "Haribo Happy Cherries" 2 3.56 3 2.583 3 1.893 2 3.849 "no_weight_start" 22 "FPN" "f"
1473 41 "control" 28 "weight" "Cashews" 1.5 3.684 3 2.569 3 1.551 2 3.656 "no_weight_start" 22 "FPN" "f"
1474 41 "control" 29 "weight" "Lion" 2 2.706 3 1.496 3 2.334 3 2.075 "no_weight_start" 22 "FPN" "f"
1475 41 "control" 3 "no_weight" "Bitter Chocolate with Orange" 2 5.767 2 2.576 3 4.224 2 2.621 "no_weight_start" 22 "FPN" "f"
1476 41 "control" 30 "weight" "Skittles" 2 3.03 3 1.875 3 1.702 3 2.044 "no_weight_start" 22 "FPN" "f"
1477 41 "control" 31 "weight" "Milka Milk" 1.75 5.604 3 1.95 3 1.768 3 2.465 "no_weight_start" 22 "FPN" "f"
1478 41 "control" 32 "weight" "Haribo Gummibears" 2 3.343 3 2.452 3 1.72 2 2.682 "no_weight_start" 22 "FPN" "f"
1479 41 "control" 33 "weight" "Tuc Naturel" 2 3.999 3 1.893 3 1.528 3 2.17 "no_weight_start" 22 "FPN" "f"
1480 41 "control" 34 "weight" "Cote dor BonBonBloc" 2.5 3.814 3 1.63 3 1.566 3 2.04 "no_weight_start" 22 "FPN" "f"
1481 41 "control" 35 "weight" "Digestive Minis Milk Chocolate" 1 5.991 2 2.423 2 3.604 1 3.411 "no_weight_start" 22 "FPN" "f"
1482 41 "control" 36 "weight" "Thai Sweet Chili Nuts" 0 2.914 1 3.502 0 1.045 0 2.097 "no_weight_start" 22 "FPN" "f"
1483 41 "control" 37 "weight" "Bugles Cheese" 0 2.771 1 3.535 0 1.266 0 1.342 "no_weight_start" 22 "FPN" "f"
1484 41 "control" 38 "weight" "Snack Zoutjes" 2.02 3.829 2 4.105 3 1.409 3 1.451 "no_weight_start" 22 "FPN" "f"
1485 41 "control" 39 "weight" "Sweet Licorice" 1.5 3.553 3 2.43 2 3.524 2 1.78 "no_weight_start" 22 "FPN" "f"
1486 41 "control" 4 "no_weight" "Milka Cream" 2 4.512 2 2.789 3 2.478 2 2.442 "no_weight_start" 22 "FPN" "f"
1487 41 "control" 40 "weight" "Maltesers" 2 2.921 3 1.612 3 2.137 3 1.546 "no_weight_start" 22 "FPN" "f"
1488 41 "control" 41 "weight" "Trio Zoutjes" 1.5 3.462 3 2.193 2 2.634 2 2.436 "no_weight_start" 22 "FPN" "f"
1489 41 "control" 42 "weight" "Bounty" 0 2.598 3 2.683 0 2.231 0 1.682 "no_weight_start" 22 "FPN" "f"
1490 41 "control" 43 "weight" "Lays Paprika" 2.5 3.091 3 1.801 3 1.459 3 1.503 "no_weight_start" 22 "FPN" "f"
1491 41 "control" 44 "weight" "Rolo" 2 2.643 3 1.499 3 1.538 3 1.51 "no_weight_start" 22 "FPN" "f"
1492 41 "control" 5 "no_weight" "Salty Licorice" 1.5 6.196 3 2.592 2 2.442 2 2.635 "no_weight_start" 22 "FPN" "f"
1493 41 "control" 6 "no_weight" "Chio Cheese" 0 4.728 1 4.176 0 1.626 0 1.65 "no_weight_start" 22 "FPN" "f"
1494 41 "control" 7 "no_weight" "Choc Chip Minis" 2.5 7.329 2 2.363 3 2.937 3 3.935 "no_weight_start" 22 "FPN" "f"
1495 41 "control" 8 "no_weight" "Nut Mix" 2 5.159 2 2.395 2 2.976 1 4.867 "no_weight_start" 22 "FPN" "f"
1496 41 "control" 9 "no_weight" "Jelly Beans" 2 5.166 3 4.577 2 2.206 2 1.819 "no_weight_start" 22 "FPN" "f"
1497 42 "control" 1 "weight" "Digestive Minis Milk Chocolate" 1.5 12.61 1 10.081 3 10.85 2 8.903 "weight_start" 20 "LAW" "f"
1498 42 "control" 10 "weight" "Cashews" 3.3 12.787 2 3.976 0 1.641 0 2.24 "weight_start" 20 "LAW" "f"
1499 42 "control" 11 "weight" "Chio Cheese" 3 6.033 3 5.38 0 6.512 0 4.755 "weight_start" 20 "LAW" "f"
1500 42 "control" 12 "weight" "Haribo Gummibears" 1.85 7.703 3 4.617 2 3.01 2 4.387 "weight_start" 20 "LAW" "f"
1501 42 "control" 13 "weight" "Sweet Licorice" 2 9.185 0 2.134 1 5.976 1 16.643 "weight_start" 20 "LAW" "f"
1502 42 "control" 14 "weight" "Thai Sweet Chili Nuts" 2.5 9.883 3 5.468 2 5.883 2 10.233 "weight_start" 20 "LAW" "f"
1503 42 "control" 15 "weight" "Kaas Zoutjes" 3.5 7.487 2 6.647 2 7.523 2 7.571 "weight_start" 20 "LAW" "f"
1504 42 "control" 16 "weight" "Tuc Cheese" 1.5 7.387 3 4.19 1 7.892 1 3.464 "weight_start" 20 "LAW" "f"
1505 42 "control" 17 "weight" "Soft Fruitbears" 1.99 8.495 2 4.138 2 8.849 1 8.116 "weight_start" 20 "LAW" "f"
1506 42 "control" 18 "weight" "Lays Natural" 2.2 8.074 2 4.718 0 9.409 0 2.851 "weight_start" 20 "LAW" "f"
1507 42 "control" 19 "weight" "Haribo Happy Cherries" 1.85 11.539 0 4.458 2 8.822 2 4.498 "weight_start" 20 "LAW" "f"
1508 42 "control" 2 "weight" "MundM Choco" 1 5.641 1 5.77 1 7.642 1 7.666 "weight_start" 20 "LAW" "f"
1509 42 "control" 20 "weight" "Milka Cream" 1.55 14.888 2 3.99 1 1.941 1 2.817 "weight_start" 20 "LAW" "f"
1510 42 "control" 21 "weight" "KitKat" 1.5 11.752 2 4.223 2 8.341 2 5.41 "weight_start" 20 "LAW" "f"
1511 42 "control" 22 "weight" "Skittles" 1.25 9.872 2 7.725 1 6.164 1 3.472 "weight_start" 20 "LAW" "f"
1512 42 "control" 23 "no_weight" "Jelly Beans" 1 8.879 2 5.505 2 8.011 1 4.243 "weight_start" 20 "LAW" "f"
1513 42 "control" 24 "no_weight" "Mars" 1.75 7.329 2 5.622 3 5.383 3 3.561 "weight_start" 20 "LAW" "f"
1514 42 "control" 25 "no_weight" "Milka Milk" 1.55 11.61 1 6.739 2 3.705 2 5.725 "weight_start" 20 "LAW" "f"
1515 42 "control" 26 "no_weight" "Twix" 1.7 6.454 1 8.613 2 5.34 2 5.148 "weight_start" 20 "LAW" "f"
1516 42 "control" 27 "no_weight" "Salty Licorice" 2 8.108 1 13.471 1 4.883 1 3.581 "weight_start" 20 "LAW" "f"
1517 42 "control" 28 "no_weight" "Maltesers" 1.65 11.884 0 5.369 0 8.823 1 4.689 "weight_start" 20 "LAW" "f"
1518 42 "control" 29 "no_weight" "Bugles Cheese" 2.9 12.893 2 5.685 2 9.569 2 3.79 "weight_start" 20 "LAW" "f"
1519 42 "control" 3 "weight" "Bitter Chocolate with Orange" 2.45 8.367 0 6.768 1 5.955 1 5.032 "weight_start" 20 "LAW" "f"
1520 42 "control" 30 "no_weight" "Fun Mix" 2 6.188 1 3.34 1 6.144 0 3.848 "weight_start" 20 "LAW" "f"
1521 42 "control" 31 "no_weight" "Cote dor BonBonBloc" 2.2 8.959 1 3.371 3 4.526 2 6.812 "weight_start" 20 "LAW" "f"
1522 42 "control" 32 "no_weight" "Bounty" 1.75 6.395 3 3.257 2 6.873 3 3.106 "weight_start" 20 "LAW" "f"
1523 42 "control" 33 "no_weight" "Fruity Winegums" 1.8 9.426 0 4.038 1 4.34 1 3.654 "weight_start" 20 "LAW" "f"
1524 42 "control" 34 "no_weight" "Snack Zoutjes" 2 15.5 1 3.505 1 3.627 1 4.887 "weight_start" 20 "LAW" "f"
1525 42 "control" 35 "no_weight" "Rolo" 1.5 13.111 1 4.654 2 6.327 1 8.637 "weight_start" 20 "LAW" "f"
1526 42 "control" 36 "no_weight" "Lays Paprika" 2.25 6.418 2 3.905 2 2.81 2 3.009 "weight_start" 20 "LAW" "f"
1527 42 "control" 37 "no_weight" "Fruity Bottles" 2 9.53 1 7.429 1 4.278 1 4.802 "weight_start" 20 "LAW" "f"
1528 42 "control" 38 "no_weight" "Pistachios" 2.7 16.473 2 3.838 3 5.978 3 3.184 "weight_start" 20 "LAW" "f"
1529 42 "control" 39 "no_weight" "Choc Chip Minis" 1.9 8.95 1 3.45 2 4.037 1 6.606 "weight_start" 20 "LAW" "f"
1530 42 "control" 4 "weight" "Lion" 3 6.84 3 3.685 3 4.993 3 5.625 "weight_start" 20 "LAW" "f"
1531 42 "control" 40 "no_weight" "Nut and Raisins Mix" 2.1 11.132 0 2.824 1 5.91 2 4.161 "weight_start" 20 "LAW" "f"
1532 42 "control" 41 "no_weight" "KitKat Chunky" 1.8 10.217 3 2.985 2 5.309 2 4.964 "weight_start" 20 "LAW" "f"
1533 42 "control" 42 "no_weight" "Katjang Pedis" 2 6.433 1 3.741 1 5.862 1 3.932 "weight_start" 20 "LAW" "f"
1534 42 "control" 43 "no_weight" "Haribo Happy Cola" 1.8 12.984 2 4.001 1 6.64 1 10.52 "weight_start" 20 "LAW" "f"
1535 42 "control" 44 "no_weight" "Tuc Naturel" 1.25 10.789 2 6.083 0 3.356 0 1.741 "weight_start" 20 "LAW" "f"
1536 42 "control" 5 "weight" "Bounty Dark" 1.85 24.263 3 5.284 2 5.734 2 5.924 "weight_start" 20 "LAW" "f"
1537 42 "control" 6 "weight" "Trio Zoutjes" 1.5 12.283 1 5.213 1 6.719 1 10.029 "weight_start" 20 "LAW" "f"
1538 42 "control" 7 "weight" "Snickers" 2.25 11.896 2 5.088 2 8.642 3 5.951 "weight_start" 20 "LAW" "f"
1539 42 "control" 8 "weight" "Kinder Bueno" 2.4 12.403 2 4.777 2 4.679 2 5.728 "weight_start" 20 "LAW" "f"
1540 42 "control" 9 "weight" "Nut Mix" 2.25 11.769 2 5.684 3 5.387 3 5.46 "weight_start" 20 "LAW" "f"
1541 43 "control" 1 "no_weight" "Digestive Minis Milk Chocolate" 1 11.623 0 3.321 2 10.493 1 5.254 "no_weight_start" 23 "FASOS" "m"
1542 43 "control" 10 "no_weight" "Nut and Raisins Mix" 0.5 7.562 1 0.756 1 6.169 1 2.421 "no_weight_start" 23 "FASOS" "m"
1543 43 "control" 11 "no_weight" "Fun Mix" 0 2.589 0 2 0 1.355 0 0.883 "no_weight_start" 23 "FASOS" "m"
1544 43 "control" 12 "no_weight" "Snickers" 0.75 7.888 3 1.64 3 1.228 3 2.891 "no_weight_start" 23 "FASOS" "m"
1545 43 "control" 13 "no_weight" "Lion" 0 2.32 2 2.615 1 2.443 0 1.898 "no_weight_start" 23 "FASOS" "m"
1546 43 "control" 14 "no_weight" "Milka Cream" 0.4 7.714 2 1.898 2 2.093 1 2.853 "no_weight_start" 23 "FASOS" "m"
1547 43 "control" 15 "no_weight" "Snack Zoutjes" 0 2.848 0 1.08 0 0.419 0 0.414 "no_weight_start" 23 "FASOS" "m"
1548 43 "control" 16 "no_weight" "Salty Licorice" 0 2.182 0 0.676 0 0.438 0 0.22 "no_weight_start" 23 "FASOS" "m"
1549 43 "control" 17 "no_weight" "Maltesers" 1.2 5.051 2 1.575 3 3.324 3 1.53 "no_weight_start" 23 "FASOS" "m"
1550 43 "control" 18 "no_weight" "Cashews" 1 9.133 2 12.776 1 1.547 2 1.45 "no_weight_start" 23 "FASOS" "m"
1551 43 "control" 19 "no_weight" "KitKat Chunky" 0.75 3.779 3 1.959 2 1.71 2 2.077 "no_weight_start" 23 "FASOS" "m"
1552 43 "control" 2 "no_weight" "Tuc Cheese" 0 4.924 1 3.818 0 2.008 0 3.403 "no_weight_start" 23 "FASOS" "m"
1553 43 "control" 20 "no_weight" "Bitter Chocolate with Orange" 0 2.627 0 0.32 0 0.595 0 0.385 "no_weight_start" 23 "FASOS" "m"
1554 43 "control" 21 "no_weight" "Fruity Winegums" 0.2 5.474 0 0.431 0 0.604 0 0.64 "no_weight_start" 23 "FASOS" "m"
1555 43 "control" 22 "no_weight" "Kinder Bueno" 0.7 5.146 2 1.519 3 3.419 2 1.726 "no_weight_start" 23 "FASOS" "m"
1556 43 "control" 23 "weight" "Nut Mix" 0.2 7.153 2 1.71 1 4.872 1 2.272 "no_weight_start" 23 "FASOS" "m"
1557 43 "control" 24 "weight" "Rolo" 0.5 7.152 2 1.6 2 1.486 2 3.282 "no_weight_start" 23 "FASOS" "m"
1558 43 "control" 25 "weight" "Sweet Licorice" 0 3.852 2 2.924 0 0.997 0 0.922 "no_weight_start" 23 "FASOS" "m"
1559 43 "control" 26 "weight" "Haribo Happy Cola" 0.5 13.511 2 0.911 1 4.42 1 1.583 "no_weight_start" 23 "FASOS" "m"
1560 43 "control" 27 "weight" "Soft Fruitbears" 0.2 11.201 1 2.234 1 1.936 1 2.448 "no_weight_start" 23 "FASOS" "m"
1561 43 "control" 28 "weight" "Trio Zoutjes" 0 13.618 1 1.481 0 2.065 0 0.565 "no_weight_start" 23 "FASOS" "m"
1562 43 "control" 29 "weight" "Fruity Bottles" 0.5 4.607 1 0.89 1 1.477 1 1.752 "no_weight_start" 23 "FASOS" "m"
1563 43 "control" 3 "no_weight" "Jelly Beans" 0 3.059 1 6.493 0 2.224 0 4.412 "no_weight_start" 23 "FASOS" "m"
1564 43 "control" 30 "weight" "Mars" 0.75 4.618 3 2.644 2 2.608 2 1.202 "no_weight_start" 23 "FASOS" "m"
1565 43 "control" 31 "weight" "Pistachios" 0.8 6.626 2 1.024 2 1.375 2 1.339 "no_weight_start" 23 "FASOS" "m"
1566 43 "control" 32 "weight" "Cote dor BonBonBloc" 2 7.096 0 2.659 3 2.056 3 2.505 "no_weight_start" 23 "FASOS" "m"
1567 43 "control" 33 "weight" "Choc Chip Minis" 1 15.769 1 1.869 2 1.001 2 0.86 "no_weight_start" 23 "FASOS" "m"
1568 43 "control" 34 "weight" "Thai Sweet Chili Nuts" 0.8 6.188 2 1.715 2 1.814 2 4.976 "no_weight_start" 23 "FASOS" "m"
1569 43 "control" 35 "weight" "Skittles" 0 3.125 1 1.723 0 0.437 0 0.597 "no_weight_start" 23 "FASOS" "m"
1570 43 "control" 36 "weight" "KitKat" 0.75 3.075 2 1.627 2 1.62 2 1.62 "no_weight_start" 23 "FASOS" "m"
1571 43 "control" 37 "weight" "Milka Milk" 0.5 4.965 3 2.041 2 3.345 2 2.339 "no_weight_start" 23 "FASOS" "m"
1572 43 "control" 38 "weight" "Lays Paprika" 1 3.85 3 3.659 3 5.057 3 3.106 "no_weight_start" 23 "FASOS" "m"
1573 43 "control" 39 "weight" "Kaas Zoutjes" 0.75 7.648 1 2.485 1 2.202 1 0.76 "no_weight_start" 23 "FASOS" "m"
1574 43 "control" 4 "no_weight" "Bugles Cheese" 0.97 12.21 2 2.195 2 3.542 2 3.336 "no_weight_start" 23 "FASOS" "m"
1575 43 "control" 40 "weight" "MundM Choco" 1 3.168 3 1.409 3 2.374 2 2.289 "no_weight_start" 23 "FASOS" "m"
1576 43 "control" 41 "weight" "Bounty" 0 2.328 2 1.887 0 1.499 0 1.749 "no_weight_start" 23 "FASOS" "m"
1577 43 "control" 42 "weight" "Tuc Naturel" 0 2.449 2 2.158 0 5.033 0 1.989 "no_weight_start" 23 "FASOS" "m"
1578 43 "control" 43 "weight" "Twix" 0.75 12.592 3 1.644 3 1.289 2 1.746 "no_weight_start" 23 "FASOS" "m"
1579 43 "control" 44 "weight" "Chio Cheese" 1 4.244 3 2.956 3 1.797 3 1.19 "no_weight_start" 23 "FASOS" "m"
1580 43 "control" 5 "no_weight" "Haribo Happy Cherries" 0.5 6.665 3 12.188 1 2.005 1 2.45 "no_weight_start" 23 "FASOS" "m"
1581 43 "control" 6 "no_weight" "Lays Natural" 0.4 16.143 2 2.173 1 2.314 1 4.012 "no_weight_start" 23 "FASOS" "m"
1582 43 "control" 7 "no_weight" "Bounty Dark" 0 5.844 1 2.699 0 11.713 0 1.861 "no_weight_start" 23 "FASOS" "m"
1583 43 "control" 8 "no_weight" "Katjang Pedis" 0.75 7.059 0 1.622 2 5.909 1 3.589 "no_weight_start" 23 "FASOS" "m"
1584 43 "control" 9 "no_weight" "Haribo Gummibears" 0.5 23.03 3 2.205 1 1.252 1 3.085 "no_weight_start" 23 "FASOS" "m"
1585 44 "control" 1 "weight" "Haribo Happy Cola" 1.5 24.233 2 7.7 2 9.541 2 6.41 "weight_start" 20 "LAW" "f"
1586 44 "control" 10 "weight" "KitKat Chunky" 0.75 7.791 2 5.391 3 3.507 1 7.129 "weight_start" 20 "LAW" "f"
1587 44 "control" 11 "weight" "Thai Sweet Chili Nuts" 0.2 12.459 0 4.407 0 3.058 0 3.923 "weight_start" 20 "LAW" "f"
1588 44 "control" 12 "weight" "Digestive Minis Milk Chocolate" 1.4 10.745 1 2.693 2 2.674 2 2.392 "weight_start" 20 "LAW" "f"
1589 44 "control" 13 "weight" "Twix" 0.75 5.283 2 3.815 2 5.27 1 1.36 "weight_start" 20 "LAW" "f"
1590 44 "control" 14 "weight" "Kaas Zoutjes" 1.8 11.417 2 4.588 3 6.746 3 4.633 "weight_start" 20 "LAW" "f"
1591 44 "control" 15 "weight" "Salty Licorice" 0 9.104 1 3.217 0 1.929 0 1.871 "weight_start" 20 "LAW" "f"
1592 44 "control" 16 "weight" "Trio Zoutjes" 2 13.242 1 3.308 3 3.643 3 3.252 "weight_start" 20 "LAW" "f"
1593 44 "control" 17 "weight" "Bitter Chocolate with Orange" 0.7 10.721 1 4.177 1 2.539 1 1.799 "weight_start" 20 "LAW" "f"
1594 44 "control" 18 "weight" "MundM Choco" 0.51 17.213 2 6.202 0 1.836 0 1.79 "weight_start" 20 "LAW" "f"
1595 44 "control" 19 "weight" "Nut Mix" 0.45 9.302 2 2.506 0 3.78 0 3.919 "weight_start" 20 "LAW" "f"
1596 44 "control" 2 "weight" "Bounty Dark" 1.5 22.436 0 0.999 1 4.157 1 5.366 "weight_start" 20 "LAW" "f"
1597 44 "control" 20 "weight" "Mars" 1.5 11.95 3 3.016 3 1.891 3 4.223 "weight_start" 20 "LAW" "f"
1598 44 "control" 21 "weight" "Tuc Naturel" 2 3.873 3 2.607 3 3.263 3 3.753 "weight_start" 20 "LAW" "f"
1599 44 "control" 22 "weight" "Fruity Winegums" 1 5.782 1 6.226 1 3.468 1 1.643 "weight_start" 20 "LAW" "f"
1600 44 "control" 23 "no_weight" "Bounty" 0.75 12.712 2 2.169 2 5.49 1 7.204 "weight_start" 20 "LAW" "f"
1601 44 "control" 24 "no_weight" "Lays Paprika" 1.5 6.776 2 4.217 3 2.923 3 1.735 "weight_start" 20 "LAW" "f"
1602 44 "control" 25 "no_weight" "Pistachios" 0.2 5.119 1 2.149 1 4.347 1 2.471 "weight_start" 20 "LAW" "f"
1603 44 "control" 26 "no_weight" "KitKat" 0.75 13.741 3 2.849 2 3.652 2 3.385 "weight_start" 20 "LAW" "f"
1604 44 "control" 27 "no_weight" "Soft Fruitbears" 1.25 15.234 2 2.787 2 3.858 1 7.146 "weight_start" 20 "LAW" "f"
1605 44 "control" 28 "no_weight" "Fun Mix" 1.76 13.125 2 2.623 3 2.842 2 4.082 "weight_start" 20 "LAW" "f"
1606 44 "control" 29 "no_weight" "Maltesers" 1.56 9.901 2 2.002 2 6.834 2 2.125 "weight_start" 20 "LAW" "f"
1607 44 "control" 3 "weight" "Lays Natural" 1.8 14.485 3 4.887 3 4.938 3 6.06 "weight_start" 20 "LAW" "f"
1608 44 "control" 30 "no_weight" "Skittles" 1.03 13.409 1 1.062 2 4.026 2 5.954 "weight_start" 20 "LAW" "f"
1609 44 "control" 31 "no_weight" "Sweet Licorice" 0 4.436 1 1.48 0 2.555 0 2.599 "weight_start" 20 "LAW" "f"
1610 44 "control" 32 "no_weight" "Snack Zoutjes" 1.6 11.081 2 4.905 3 2.329 3 1.58 "weight_start" 20 "LAW" "f"
1611 44 "control" 33 "no_weight" "Bugles Cheese" 2 13.11 1 2.306 3 1.842 2 2.905 "weight_start" 20 "LAW" "f"
1612 44 "control" 34 "no_weight" "Choc Chip Minis" 1.35 10.18 1 2.632 2 1.96 2 1.231 "weight_start" 20 "LAW" "f"
1613 44 "control" 35 "no_weight" "Nut and Raisins Mix" 0.2 6.429 1 2.883 0 2.249 0 1.777 "weight_start" 20 "LAW" "f"
1614 44 "control" 36 "no_weight" "Fruity Bottles" 1.3 8.167 1 1.993 2 1.601 1 2.462 "weight_start" 20 "LAW" "f"
1615 44 "control" 37 "no_weight" "Rolo" 2 12.015 2 1.658 3 2.406 3 5.017 "weight_start" 20 "LAW" "f"
1616 44 "control" 38 "no_weight" "Lion" 0.75 5.767 2 2.328 2 2.04 1 2.674 "weight_start" 20 "LAW" "f"
1617 44 "control" 39 "no_weight" "Snickers" 0.2 7.119 2 2.4 0 1.688 0 0.603 "weight_start" 20 "LAW" "f"
1618 44 "control" 4 "weight" "Kinder Bueno" 1.2 9.024 1 9.108 1 3.188 1 17.098 "weight_start" 20 "LAW" "f"
1619 44 "control" 40 "no_weight" "Milka Milk" 1.56 4.008 3 2.316 3 1.548 3 2.019 "weight_start" 20 "LAW" "f"
1620 44 "control" 41 "no_weight" "Tuc Cheese" 1.96 8.135 3 2.817 3 1.457 3 3.456 "weight_start" 20 "LAW" "f"
1621 44 "control" 42 "no_weight" "Katjang Pedis" 0.2 6.671 1 1.333 0 2.076 0 4.556 "weight_start" 20 "LAW" "f"
1622 44 "control" 43 "no_weight" "Cote dor BonBonBloc" 1.5 22.277 1 4.473 2 4.632 1 2.668 "weight_start" 20 "LAW" "f"
1623 44 "control" 44 "no_weight" "Haribo Happy Cherries" 1.5 4.837 3 1.948 3 2.543 3 3.004 "weight_start" 20 "LAW" "f"
1624 44 "control" 5 "weight" "Cashews" 0.2 18.31 0 5.546 0 4.387 0 2.237 "weight_start" 20 "LAW" "f"
1625 44 "control" 6 "weight" "Chio Cheese" 1.7 13.83 1 3.424 2 5.687 2 1.934 "weight_start" 20 "LAW" "f"
1626 44 "control" 7 "weight" "Jelly Beans" 1.2 12.706 1 3.908 2 6.57 2 1.664 "weight_start" 20 "LAW" "f"
1627 44 "control" 8 "weight" "Haribo Gummibears" 1.8 12.898 3 3.137 3 2.03 3 1.593 "weight_start" 20 "LAW" "f"
1628 44 "control" 9 "weight" "Milka Cream" 1.85 24.09 2 7.176 3 3.996 2 2.877 "weight_start" 20 "LAW" "f"
1629 45 "control" 1 "no_weight" "Salty Licorice" 0.2 7.29 1 6.922 0 9.161 0 3.982 "no_weight_start" 22 "FASOS" "m"
1630 45 "control" 10 "no_weight" "Digestive Minis Milk Chocolate" 0.55 12.662 1 1.586 1 2.674 1 5.3 "no_weight_start" 22 "FASOS" "m"
1631 45 "control" 11 "no_weight" "Tuc Cheese" 0.6 4.52 2 2.445 2 3.676 2 2.235 "no_weight_start" 22 "FASOS" "m"
1632 45 "control" 12 "no_weight" "Haribo Happy Cherries" 0.5 5.141 1 2.335 0 2.976 0 2.737 "no_weight_start" 22 "FASOS" "m"
1633 45 "control" 13 "no_weight" "Trio Zoutjes" 0.4 5.605 0 1.949 0 7.531 0 1.735 "no_weight_start" 22 "FASOS" "m"
1634 45 "control" 14 "no_weight" "Twix" 0.6 3.61 2 1.676 2 2.453 1 1.008 "no_weight_start" 22 "FASOS" "m"
1635 45 "control" 15 "no_weight" "Lays Paprika" 0.9 10.036 2 17.708 1 11.73 1 2.839 "no_weight_start" 22 "FASOS" "m"
1636 45 "control" 16 "no_weight" "Jelly Beans" 0.1 4.644 1 0.941 0 4.476 0 1.863 "no_weight_start" 22 "FASOS" "m"
1637 45 "control" 17 "no_weight" "Cashews" 0.6 4.25 2 1.514 1 0.956 1 3.7 "no_weight_start" 22 "FASOS" "m"
1638 45 "control" 18 "no_weight" "Bitter Chocolate with Orange" 1 8.565 2 1.964 3 2.724 2 4.157 "no_weight_start" 22 "FASOS" "m"
1639 45 "control" 19 "no_weight" "Milka Milk" 0.59 5.451 2 1.511 1 2.123 1 3.484 "no_weight_start" 22 "FASOS" "m"
1640 45 "control" 2 "no_weight" "Fruity Winegums" 0.6 12.545 2 4.084 1 6.845 1 4.613 "no_weight_start" 22 "FASOS" "m"
1641 45 "control" 20 "no_weight" "Thai Sweet Chili Nuts" 0.79 6.867 1 2.2 2 1.464 2 2.343 "no_weight_start" 22 "FASOS" "m"
1642 45 "control" 21 "no_weight" "KitKat Chunky" 0.8 3.857 2 2.525 2 5.465 2 2.409 "no_weight_start" 22 "FASOS" "m"
1643 45 "control" 22 "no_weight" "MundM Choco" 0.8 8.677 2 3.276 1 1.695 1 5.46 "no_weight_start" 22 "FASOS" "m"
1644 45 "control" 23 "weight" "Lays Natural" 0.6 4.032 2 1.947 1 0.741 1 0.881 "no_weight_start" 22 "FASOS" "m"
1645 45 "control" 24 "weight" "Snickers" 0.6 3.659 2 1.789 1 7.53 1 0.914 "no_weight_start" 22 "FASOS" "m"
1646 45 "control" 25 "weight" "Bugles Cheese" 0.7 5.462 2 1.678 1 8.087 1 11.225 "no_weight_start" 22 "FASOS" "m"
1647 45 "control" 26 "weight" "Katjang Pedis" 0.7 4.252 1 1.934 2 1.237 2 1.072 "no_weight_start" 22 "FASOS" "m"
1648 45 "control" 27 "weight" "Lion" 0.65 5.514 1 2.652 1 1.285 1 0.891 "no_weight_start" 22 "FASOS" "m"
1649 45 "control" 28 "weight" "Haribo Gummibears" 0.7 3.799 2 5.414 1 2.258 1 9.143 "no_weight_start" 22 "FASOS" "m"
1650 45 "control" 29 "weight" "Tuc Naturel" 0.5 3.369 2 2.666 1 4.455 1 0.798 "no_weight_start" 22 "FASOS" "m"
1651 45 "control" 3 "no_weight" "Fruity Bottles" 0.65 14.912 1 4.14 1 5.473 1 3.914 "no_weight_start" 22 "FASOS" "m"
1652 45 "control" 30 "weight" "Kinder Bueno" 0.7 5.989 2 1.752 2 10.67 2 3.074 "no_weight_start" 22 "FASOS" "m"
1653 45 "control" 31 "weight" "Sweet Licorice" 0.3 4.93 0 1.592 0 1.839 0 1.551 "no_weight_start" 22 "FASOS" "m"
1654 45 "control" 32 "weight" "KitKat" 0.6 3.542 2 1.655 1 4.405 2 1.413 "no_weight_start" 22 "FASOS" "m"
1655 45 "control" 33 "weight" "Milka Cream" 0.72 6.948 0 2.657 1 1.115 1 4.319 "no_weight_start" 22 "FASOS" "m"
1656 45 "control" 34 "weight" "Soft Fruitbears" 0.6 10.373 1 2.425 1 14.351 1 2.994 "no_weight_start" 22 "FASOS" "m"
1657 45 "control" 35 "weight" "Cote dor BonBonBloc" 0.85 6.27 1 4 1 1.681 1 6.273 "no_weight_start" 22 "FASOS" "m"
1658 45 "control" 36 "weight" "Skittles" 0.2 3.572 0 0.801 1 2.3 0 1.513 "no_weight_start" 22 "FASOS" "m"
1659 45 "control" 37 "weight" "Nut Mix" 0.6 2.839 1 5.541 1 0.866 1 1.213 "no_weight_start" 22 "FASOS" "m"
1660 45 "control" 38 "weight" "Bounty" 0.69 4.359 2 2.647 1 0.876 1 2.728 "no_weight_start" 22 "FASOS" "m"
1661 45 "control" 39 "weight" "Kaas Zoutjes" 0.6 5.289 2 0.972 1 1.221 1 2.722 "no_weight_start" 22 "FASOS" "m"
1662 45 "control" 4 "no_weight" "Bounty Dark" 0.77 14.525 2 2.649 2 6.728 2 3.534 "no_weight_start" 22 "FASOS" "m"
1663 45 "control" 40 "weight" "Haribo Happy Cola" 0.7 6.621 3 2.651 2 6.633 3 1.425 "no_weight_start" 22 "FASOS" "m"
1664 45 "control" 41 "weight" "Choc Chip Minis" 0.64 7.753 2 1.356 1 9.348 1 1.555 "no_weight_start" 22 "FASOS" "m"
1665 45 "control" 42 "weight" "Fun Mix" 0.3 4.113 1 1.699 0 0.407 0 0.399 "no_weight_start" 22 "FASOS" "m"
1666 45 "control" 43 "weight" "Maltesers" 0.8 6.437 1 2.284 1 4.067 1 2.658 "no_weight_start" 22 "FASOS" "m"
1667 45 "control" 44 "weight" "Pistachios" 0.8 4.668 3 2.371 2 3.053 3 2.321 "no_weight_start" 22 "FASOS" "m"
1668 45 "control" 5 "no_weight" "Nut and Raisins Mix" 0.8 8.6 2 5.263 1 1.968 1 4.692 "no_weight_start" 22 "FASOS" "m"
1669 45 "control" 6 "no_weight" "Chio Cheese" 0.85 9.984 2 2.19 1 2.082 1 4.649 "no_weight_start" 22 "FASOS" "m"
1670 45 "control" 7 "no_weight" "Rolo" 0.6 8.347 2 1.552 1 0.891 1 9.828 "no_weight_start" 22 "FASOS" "m"
1671 45 "control" 8 "no_weight" "Snack Zoutjes" 0.2 6.401 2 1.777 1 1.466 0 2.854 "no_weight_start" 22 "FASOS" "m"
1672 45 "control" 9 "no_weight" "Mars" 0.5 3.696 2 5.367 2 2.763 1 2.01 "no_weight_start" 22 "FASOS" "m"
1673 46 "control" 1 "weight" "Jelly Beans" 1.5 15.649 1 9.128 0 12.298 0 6.47 "weight_start" 23 "other" "f"
1674 46 "control" 10 "weight" "Fun Mix" 0.8 7.574 1 7.917 1 2.175 1 1.418 "weight_start" 23 "other" "f"
1675 46 "control" 11 "weight" "Cote dor BonBonBloc" 1.7 6.443 1 6.57 2 2.944 2 1.696 "weight_start" 23 "other" "f"
1676 46 "control" 12 "weight" "Tuc Naturel" 1.7 9.403 3 3.251 2 4.531 2 6.338 "weight_start" 23 "other" "f"
1677 46 "control" 13 "weight" "Kinder Bueno" 1.8 5.455 3 3.233 2 1.168 2 2.109 "weight_start" 23 "other" "f"
1678 46 "control" 14 "weight" "Lays Natural" 1.5 11.383 2 3.989 2 3.507 1 23.164 "weight_start" 23 "other" "f"
1679 46 "control" 15 "weight" "Katjang Pedis" 0.9 12.83 1 3.756 0 8.134 0 7.84 "weight_start" 23 "other" "f"
1680 46 "control" 16 "weight" "Nut Mix" 1.7 5.359 3 2.702 2 3.316 2 4.472 "weight_start" 23 "other" "f"
1681 46 "control" 17 "weight" "Twix" 1.8 5.263 3 2.201 2 4.507 1 10.716 "weight_start" 23 "other" "f"
1682 46 "control" 18 "weight" "Soft Fruitbears" 1.7 14.959 1 5.844 1 4.566 1 4.047 "weight_start" 23 "other" "f"
1683 46 "control" 19 "weight" "Milka Cream" 1.7 7.002 2 7.209 2 4.504 2 5.743 "weight_start" 23 "other" "f"
1684 46 "control" 2 "weight" "Snack Zoutjes" 1.2 13.838 2 4.24 1 6.063 0 3.975 "weight_start" 23 "other" "f"
1685 46 "control" 20 "weight" "Bugles Cheese" 0.7 12.122 1 11.195 1 7.233 0 2.319 "weight_start" 23 "other" "f"
1686 46 "control" 21 "weight" "Salty Licorice" 0 3.978 0 1.612 0 2.724 0 0.477 "weight_start" 23 "other" "f"
1687 46 "control" 22 "weight" "Bounty" 0.8 6.634 3 2.337 2 3.915 2 4.39 "weight_start" 23 "other" "f"
1688 46 "control" 23 "no_weight" "Tuc Cheese" 1.2 7.931 1 4.441 2 4.981 2 5.385 "weight_start" 23 "other" "f"
1689 46 "control" 24 "no_weight" "Sweet Licorice" 0 2.272 0 0.992 0 2.293 0 0.455 "weight_start" 23 "other" "f"
1690 46 "control" 25 "no_weight" "Mars" 1.8 4.392 3 2.016 2 3.132 2 1.623 "weight_start" 23 "other" "f"
1691 46 "control" 26 "no_weight" "Thai Sweet Chili Nuts" 0.9 5.741 1 1.437 1 1.354 1 3.006 "weight_start" 23 "other" "f"
1692 46 "control" 27 "no_weight" "Nut and Raisins Mix" 0 3.432 3 3.036 0 1.648 0 2.113 "weight_start" 23 "other" "f"
1693 46 "control" 28 "no_weight" "Skittles" 0.1 4.819 2 3.671 0 1.295 0 2.668 "weight_start" 23 "other" "f"
1694 46 "control" 29 "no_weight" "Trio Zoutjes" 1.2 7.906 1 1.621 1 1.33 1 5.69 "weight_start" 23 "other" "f"
1695 46 "control" 3 "weight" "Fruity Bottles" 0.8 11.101 2 4.33 0 5.18 1 9.838 "weight_start" 23 "other" "f"
1696 46 "control" 30 "no_weight" "KitKat Chunky" 1.4 6.006 3 1.604 2 6.578 2 1.271 "weight_start" 23 "other" "f"
1697 46 "control" 31 "no_weight" "Chio Cheese" 0.1 5.094 2 6.116 1 5.192 0 1.715 "weight_start" 23 "other" "f"
1698 46 "control" 32 "no_weight" "MundM Choco" 1.4 6.085 3 3.274 1 4.105 0 3.101 "weight_start" 23 "other" "f"
1699 46 "control" 33 "no_weight" "Rolo" 0.2 4.241 2 2.59 0 2.564 0 2.353 "weight_start" 23 "other" "f"
1700 46 "control" 34 "no_weight" "Fruity Winegums" 1.5 6.926 2 2.125 1 3.205 1 10.216 "weight_start" 23 "other" "f"
1701 46 "control" 35 "no_weight" "Milka Milk" 1.5 3.415 2 3.036 2 14.117 1 8.041 "weight_start" 23 "other" "f"
1702 46 "control" 36 "no_weight" "Bitter Chocolate with Orange" 0.1 6.365 2 2.542 0 1.74 0 0.449 "weight_start" 23 "other" "f"
1703 46 "control" 37 "no_weight" "Lays Paprika" 1.2 4.561 2 2.025 1 1.926 0 2.675 "weight_start" 23 "other" "f"
1704 46 "control" 38 "no_weight" "Bounty Dark" 1.4 16.131 0 4.307 2 4.897 2 2.701 "weight_start" 23 "other" "f"
1705 46 "control" 39 "no_weight" "Digestive Minis Milk Chocolate" 1.7 7.709 0 3.18 2 4.428 2 3.503 "weight_start" 23 "other" "f"
1706 46 "control" 4 "weight" "Snickers" 1.8 7.432 2 9.501 2 16.083 1 6.171 "weight_start" 23 "other" "f"
1707 46 "control" 40 "no_weight" "Kaas Zoutjes" 0.8 4.718 1 6.068 1 2.459 0 1.038 "weight_start" 23 "other" "f"
1708 46 "control" 41 "no_weight" "Lion" 1.2 3.558 2 2.86 2 3.618 2 13.154 "weight_start" 23 "other" "f"
1709 46 "control" 42 "no_weight" "Cashews" 1.6 5.592 2 9.753 3 2.647 2 3.949 "weight_start" 23 "other" "f"
1710 46 "control" 43 "no_weight" "Haribo Happy Cola" 1.5 12.215 3 2.562 2 11.366 1 6.003 "weight_start" 23 "other" "f"
1711 46 "control" 44 "no_weight" "Haribo Gummibears" 1.3 7.212 3 3.041 2 3.754 0 5.72 "weight_start" 23 "other" "f"
1712 46 "control" 5 "weight" "Pistachios" 1 11.193 3 5.825 2 6.979 2 9.489 "weight_start" 23 "other" "f"
1713 46 "control" 6 "weight" "KitKat" 1.2 6.016 3 4.921 2 11.093 2 3.12 "weight_start" 23 "other" "f"
1714 46 "control" 7 "weight" "Choc Chip Minis" 1.2 3.5 3 9.487 2 12.525 2 4.301 "weight_start" 23 "other" "f"
1715 46 "control" 8 "weight" "Maltesers" 1.2 9.592 1 5.771 2 6.459 2 9.817 "weight_start" 23 "other" "f"
1716 46 "control" 9 "weight" "Haribo Happy Cherries" 1.2 6.567 3 2.631 2 3.687 2 7.013 "weight_start" 23 "other" "f"
1717 47 "control" 1 "no_weight" "KitKat Chunky" 2.5 14.991 2 7.463 2 8.588 1 10.776 "no_weight_start" 22 "LAW" "f"
1718 47 "control" 10 "no_weight" "Fun Mix" 2.8 9.368 1 3.684 1 12.523 1 2.419 "no_weight_start" 22 "LAW" "f"
1719 47 "control" 11 "no_weight" "Snickers" 2.4 6.636 3 3.784 0 4.211 0 2.662 "no_weight_start" 22 "LAW" "f"
1720 47 "control" 12 "no_weight" "Fruity Bottles" 3 6.481 2 4.197 1 3.535 0 8.375 "no_weight_start" 22 "LAW" "f"
1721 47 "control" 13 "no_weight" "Haribo Happy Cherries" 3.2 13.937 3 4.995 2 8.641 2 6.399 "no_weight_start" 22 "LAW" "f"
1722 47 "control" 14 "no_weight" "Bounty" 3.4 7.415 3 2.558 2 10.939 1 5.361 "no_weight_start" 22 "LAW" "f"
1723 47 "control" 15 "no_weight" "Cote dor BonBonBloc" 3.7 12.574 3 3.861 3 2.344 3 2.307 "no_weight_start" 22 "LAW" "f"
1724 47 "control" 16 "no_weight" "Salty Licorice" 2.8 12.586 0 1.728 1 5.459 1 3.37 "no_weight_start" 22 "LAW" "f"
1725 47 "control" 17 "no_weight" "Soft Fruitbears" 2.6 7.285 2 4.694 1 3.289 1 2.277 "no_weight_start" 22 "LAW" "f"
1726 47 "control" 18 "no_weight" "Pistachios" 2.9 9.573 3 2.457 1 3.711 1 2.833 "no_weight_start" 22 "LAW" "f"
1727 47 "control" 19 "no_weight" "Rolo" 3.3 10.3 3 2.981 2 9.672 2 3.532 "no_weight_start" 22 "LAW" "f"
1728 47 "control" 2 "no_weight" "Nut and Raisins Mix" 2.9 22.021 1 4.277 2 10.184 1 3.404 "no_weight_start" 22 "LAW" "f"
1729 47 "control" 20 "no_weight" "Katjang Pedis" 3.2 9.175 2 2.673 2 3.909 2 6.986 "no_weight_start" 22 "LAW" "f"
1730 47 "control" 21 "no_weight" "Jelly Beans" 2.3 5.755 3 5.99 1 8.888 0 5.977 "no_weight_start" 22 "LAW" "f"
1731 47 "control" 22 "no_weight" "Tuc Naturel" 2.9 11.338 1 4.534 1 3.73 1 2.619 "no_weight_start" 22 "LAW" "f"
1732 47 "control" 23 "weight" "Haribo Gummibears" 2.6 21.499 3 6.274 3 7.034 3 2.684 "no_weight_start" 22 "LAW" "f"
1733 47 "control" 24 "weight" "Tuc Cheese" 2.9 11.619 1 7.148 1 6.874 1 5.425 "no_weight_start" 22 "LAW" "f"
1734 47 "control" 25 "weight" "Cashews" 2.6 14.413 2 4.767 2 6.043 2 5.948 "no_weight_start" 22 "LAW" "f"
1735 47 "control" 26 "weight" "Bitter Chocolate with Orange" 2.4 11.731 1 4.821 1 1.625 1 6.893 "no_weight_start" 22 "LAW" "f"
1736 47 "control" 27 "weight" "Nut Mix" 2.7 11.067 3 6.111 2 8.776 2 4.422 "no_weight_start" 22 "LAW" "f"
1737 47 "control" 28 "weight" "Haribo Happy Cola" 3.2 7.207 3 2.218 2 1.752 2 4.316 "no_weight_start" 22 "LAW" "f"
1738 47 "control" 29 "weight" "Trio Zoutjes" 2.7 8.812 0 6.792 1 4.867 1 2.505 "no_weight_start" 22 "LAW" "f"
1739 47 "control" 3 "no_weight" "Lays Paprika" 3.4 9.268 3 7.151 3 1.921 3 4.507 "no_weight_start" 22 "LAW" "f"
1740 47 "control" 30 "weight" "Kinder Bueno" 3.8 9.364 3 1.954 3 4.3 3 2.628 "no_weight_start" 22 "LAW" "f"
1741 47 "control" 31 "weight" "Skittles" 3 5.582 3 2.059 3 2.316 2 2.669 "no_weight_start" 22 "LAW" "f"
1742 47 "control" 32 "weight" "Bugles Cheese" 3 6.416 2 1.375 2 2.398 2 2.196 "no_weight_start" 22 "LAW" "f"
1743 47 "control" 33 "weight" "Lion" 2.4 13.362 0 3.966 1 2.782 1 3.328 "no_weight_start" 22 "LAW" "f"
1744 47 "control" 34 "weight" "Bounty Dark" 3.2 6.733 1 3.634 2 2.662 2 4.866 "no_weight_start" 22 "LAW" "f"
1745 47 "control" 35 "weight" "Milka Cream" 2.5 5.642 1 1.53 2 3.203 1 6.853 "no_weight_start" 22 "LAW" "f"
1746 47 "control" 36 "weight" "Fruity Winegums" 2.7 7.309 0 3.496 1 7.854 1 3.125 "no_weight_start" 22 "LAW" "f"
1747 47 "control" 37 "weight" "Sweet Licorice" 2.2 11.762 0 2.648 1 4.531 0 3.748 "no_weight_start" 22 "LAW" "f"
1748 47 "control" 38 "weight" "Kaas Zoutjes" 3 7.693 1 1.654 2 4.502 2 5.213 "no_weight_start" 22 "LAW" "f"
1749 47 "control" 39 "weight" "MundM Choco" 3.2 13.601 3 2.779 2 2.525 2 3.81 "no_weight_start" 22 "LAW" "f"
1750 47 "control" 4 "no_weight" "Chio Cheese" 3.5 10.188 2 3.712 2 5.591 2 6.596 "no_weight_start" 22 "LAW" "f"
1751 47 "control" 40 "weight" "Thai Sweet Chili Nuts" 2.6 9.387 2 2.681 2 8.321 2 2.943 "no_weight_start" 22 "LAW" "f"
1752 47 "control" 41 "weight" "Mars" 3.2 5.384 3 1.926 3 2.606 2 1.798 "no_weight_start" 22 "LAW" "f"
1753 47 "control" 42 "weight" "KitKat" 2.5 6.277 3 1.773 2 6.035 1 3.968 "no_weight_start" 22 "LAW" "f"
1754 47 "control" 43 "weight" "Lays Natural" 3.6 9.821 3 1.569 3 10.541 3 2.625 "no_weight_start" 22 "LAW" "f"
1755 47 "control" 44 "weight" "Digestive Minis Milk Chocolate" 3.1 12.476 2 1.82 3 4.445 2 3.802 "no_weight_start" 22 "LAW" "f"
1756 47 "control" 5 "no_weight" "Twix" 3.2 20.308 3 4.44 2 3.735 3 5.407 "no_weight_start" 22 "LAW" "f"
1757 47 "control" 6 "no_weight" "Maltesers" 3.5 14.344 0 2.152 1 3.185 1 2.416 "no_weight_start" 22 "LAW" "f"
1758 47 "control" 7 "no_weight" "Milka Milk" 2.9 11.903 3 2.253 1 5.399 1 3.713 "no_weight_start" 22 "LAW" "f"
1759 47 "control" 8 "no_weight" "Snack Zoutjes" 3.2 15.752 0 4.384 1 7.495 1 3.433 "no_weight_start" 22 "LAW" "f"
1760 47 "control" 9 "no_weight" "Choc Chip Minis" 3.54 15.917 3 3.298 3 7.15 3 3.126 "no_weight_start" 22 "LAW" "f"
1761 48 "control" 1 "weight" "Trio Zoutjes" 1 7.395 3 6.71 1 4.459 0 5.675 "weight_start" 21 "FASOS" "m"
1762 48 "control" 10 "weight" "Haribo Gummibears" 2 3.815 3 2.15 2 3.436 2 4.454 "weight_start" 21 "FASOS" "m"
1763 48 "control" 11 "weight" "Bounty" 0.5 7.312 3 4.948 2 4.653 1 1.976 "weight_start" 21 "FASOS" "m"
1764 48 "control" 12 "weight" "Soft Fruitbears" 1.5 4.832 2 4.318 2 3.774 1 5.801 "weight_start" 21 "FASOS" "m"
1765 48 "control" 13 "weight" "KitKat" 1.65 5.319 3 2.036 2 1.32 1 4.628 "weight_start" 21 "FASOS" "m"
1766 48 "control" 14 "weight" "Skittles" 2 4.645 3 2.995 3 4.955 2 1.772 "weight_start" 21 "FASOS" "m"
1767 48 "control" 15 "weight" "Nut Mix" 1 6.017 2 8.491 1 3.893 0 4.033 "weight_start" 21 "FASOS" "m"
1768 48 "control" 16 "weight" "Twix" 0.75 9.381 3 2.793 2 2.394 1 1.459 "weight_start" 21 "FASOS" "m"
1769 48 "control" 17 "weight" "Cashews" 0.5 6.309 0 1.059 1 5.493 0 3.306 "weight_start" 21 "FASOS" "m"
1770 48 "control" 18 "weight" "Lays Paprika" 1.25 8.715 3 2.597 1 5.895 1 1.934 "weight_start" 21 "FASOS" "m"
1771 48 "control" 19 "weight" "Rolo" 1.5 3.91 3 1.879 2 2.004 2 4.198 "weight_start" 21 "FASOS" "m"
1772 48 "control" 2 "weight" "Chio Cheese" 1.5 12.11 2 6.026 2 4.78 1 4.313 "weight_start" 21 "FASOS" "m"
1773 48 "control" 20 "weight" "Snack Zoutjes" 0.75 10.599 0 3.437 1 5.179 0 8.526 "weight_start" 21 "FASOS" "m"
1774 48 "control" 21 "weight" "Katjang Pedis" 0.5 4.451 0 6.157 1 3.238 0 3.056 "weight_start" 21 "FASOS" "m"
1775 48 "control" 22 "weight" "Choc Chip Minis" 2 5.127 3 1.828 2 2.144 1 3.49 "weight_start" 21 "FASOS" "m"
1776 48 "control" 23 "no_weight" "Bounty Dark" 0.25 5.32 0 2.459 1 2.976 0 2.382 "weight_start" 21 "FASOS" "m"
1777 48 "control" 24 "no_weight" "Tuc Naturel" 1.75 7.932 3 1.827 1 6.391 2 2.023 "weight_start" 21 "FASOS" "m"
1778 48 "control" 25 "no_weight" "Pistachios" 1.5 6.716 3 1.757 2 2.698 1 2.446 "weight_start" 21 "FASOS" "m"
1779 48 "control" 26 "no_weight" "Haribo Happy Cola" 2.25 6.257 3 1.993 3 3.4 2 4.846 "weight_start" 21 "FASOS" "m"
1780 48 "control" 27 "no_weight" "Thai Sweet Chili Nuts" 1 5.699 2 2.733 2 4.437 0 2.556 "weight_start" 21 "FASOS" "m"
1781 48 "control" 28 "no_weight" "Kaas Zoutjes" 1.25 5.919 2 4.153 1 1.734 1 2.199 "weight_start" 21 "FASOS" "m"
1782 48 "control" 29 "no_weight" "Kinder Bueno" 1.75 5.714 3 2.211 3 1.532 2 5.594 "weight_start" 21 "FASOS" "m"
1783 48 "control" 3 "weight" "MundM Choco" 2.25 8.598 3 1.695 2 6.359 3 3.975 "weight_start" 21 "FASOS" "m"
1784 48 "control" 30 "no_weight" "Maltesers" 2.5 4.552 3 1.461 2 1.781 3 1.737 "weight_start" 21 "FASOS" "m"
1785 48 "control" 31 "no_weight" "Bugles Cheese" 2.25 4.843 3 1.65 2 2.038 2 2.953 "weight_start" 21 "FASOS" "m"
1786 48 "control" 32 "no_weight" "Digestive Minis Milk Chocolate" 1.5 5.556 3 1.626 2 2.217 1 7.549 "weight_start" 21 "FASOS" "m"
1787 48 "control" 33 "no_weight" "Fun Mix" 0.75 4.387 3 2.607 1 5.471 0 2.101 "weight_start" 21 "FASOS" "m"
1788 48 "control" 34 "no_weight" "Milka Milk" 1.75 6.82 3 1.198 2 1.08 2 6.242 "weight_start" 21 "FASOS" "m"
1789 48 "control" 35 "no_weight" "Lion" 3 6.194 3 0.98 3 3.569 3 1.098 "weight_start" 21 "FASOS" "m"
1790 48 "control" 36 "no_weight" "Lays Natural" 1 4.024 3 4.868 1 1.171 0 1.346 "weight_start" 21 "FASOS" "m"
1791 48 "control" 37 "no_weight" "Fruity Winegums" 3.25 5.036 3 1.475 3 2.313 2 4.855 "weight_start" 21 "FASOS" "m"
1792 48 "control" 38 "no_weight" "Salty Licorice" 0.25 6.228 2 2.341 0 2.099 0 2.384 "weight_start" 21 "FASOS" "m"
1793 48 "control" 39 "no_weight" "Nut and Raisins Mix" 1 2.462 2 2.032 1 2.668 0 1.431 "weight_start" 21 "FASOS" "m"
1794 48 "control" 4 "weight" "Milka Cream" 1.5 7.029 3 1.608 2 2.416 2 2.623 "weight_start" 21 "FASOS" "m"
1795 48 "control" 40 "no_weight" "Fruity Bottles" 1.5 4.285 2 3.559 2 2.274 1 4.782 "weight_start" 21 "FASOS" "m"
1796 48 "control" 41 "no_weight" "KitKat Chunky" 2.5 4.898 3 1.48 2 2.718 1 6.315 "weight_start" 21 "FASOS" "m"
1797 48 "control" 42 "no_weight" "Mars" 1.75 8.36 3 3.829 2 8.309 1 1.715 "weight_start" 21 "FASOS" "m"
1798 48 "control" 43 "no_weight" "Jelly Beans" 2.65 11.343 3 2.471 3 2.584 2 30.549 "weight_start" 21 "FASOS" "m"
1799 48 "control" 44 "no_weight" "Bitter Chocolate with Orange" 1.95 7.179 3 1.844 2 3.935 2 1.569 "weight_start" 21 "FASOS" "m"
1800 48 "control" 5 "weight" "Tuc Cheese" 2.5 11.82 2 2.813 2 2.441 3 3.946 "weight_start" 21 "FASOS" "m"
1801 48 "control" 6 "weight" "Haribo Happy Cherries" 2.75 6.001 3 1.687 3 2.301 2 8.714 "weight_start" 21 "FASOS" "m"
1802 48 "control" 7 "weight" "Cote dor BonBonBloc" 1 5.787 0 3.826 2 6.554 1 2.542 "weight_start" 21 "FASOS" "m"
1803 48 "control" 8 "weight" "Snickers" 1.5 5.984 3 4.119 2 1.828 1 0.957 "weight_start" 21 "FASOS" "m"
1804 48 "control" 9 "weight" "Sweet Licorice" 0.5 6.856 2 3.005 0 2.723 0 2.042 "weight_start" 21 "FASOS" "m"
1805 49 "control" 1 "no_weight" "Cote dor BonBonBloc" 1.4 15.372 2 3.972 2 8.986 1 9.116 "no_weight_start" 20 "LAW" "m"
1806 49 "control" 10 "no_weight" "Lays Paprika" 1.4 8.781 3 4.237 2 1.012 2 3.284 "no_weight_start" 20 "LAW" "m"
1807 49 "control" 11 "no_weight" "Skittles" 1.1 9.308 2 5.928 1 4.158 1 0.998 "no_weight_start" 20 "LAW" "m"
1808 49 "control" 12 "no_weight" "Choc Chip Minis" 1.19 17.054 3 4.004 3 1.572 2 3.59 "no_weight_start" 20 "LAW" "m"
1809 49 "control" 13 "no_weight" "Fruity Bottles" 1.45 9.451 3 1.577 1 3.113 1 3.437 "no_weight_start" 20 "LAW" "m"
1810 49 "control" 14 "no_weight" "KitKat Chunky" 1.45 12.74 3 2.17 3 2.689 3 3.548 "no_weight_start" 20 "LAW" "m"
1811 49 "control" 15 "no_weight" "Katjang Pedis" 0.15 6.31 1 3.679 0 1.583 0 1.238 "no_weight_start" 20 "LAW" "m"
1812 49 "control" 16 "no_weight" "Snack Zoutjes" 0.8 10.072 0 1.662 1 9.241 0 4.842 "no_weight_start" 20 "LAW" "m"
1813 49 "control" 17 "no_weight" "Trio Zoutjes" 0.5 8.289 0 1.086 0 0.548 0 0.498 "no_weight_start" 20 "LAW" "m"
1814 49 "control" 18 "no_weight" "MundM Choco" 1.7 7.155 3 1.504 3 1.495 3 2.84 "no_weight_start" 20 "LAW" "m"
1815 49 "control" 19 "no_weight" "Milka Milk" 2 27.458 3 1.173 3 1.119 3 3.704 "no_weight_start" 20 "LAW" "m"
1816 49 "control" 2 "no_weight" "Twix" 1 6.252 2 5.158 1 3.273 0 4.157 "no_weight_start" 20 "LAW" "m"
1817 49 "control" 20 "no_weight" "Kinder Bueno" 1.3 5.886 3 1.459 3 1.006 3 1.103 "no_weight_start" 20 "LAW" "m"
1818 49 "control" 21 "no_weight" "Snickers" 0.7 5.475 2 1.289 2 1.18 2 2.046 "no_weight_start" 20 "LAW" "m"
1819 49 "control" 22 "no_weight" "Tuc Naturel" 0.45 6.19 1 2.427 1 2.872 1 1.026 "no_weight_start" 20 "LAW" "m"
1820 49 "control" 23 "weight" "Kaas Zoutjes" 1 6.536 1 5.362 0 5.872 0 3.708 "no_weight_start" 20 "LAW" "m"
1821 49 "control" 24 "weight" "Sweet Licorice" 0 3.767 2 2.078 0 2.429 0 2.699 "no_weight_start" 20 "LAW" "m"
1822 49 "control" 25 "weight" "Thai Sweet Chili Nuts" 0.8 10.362 1 1.766 1 1.674 1 8.458 "no_weight_start" 20 "LAW" "m"
1823 49 "control" 26 "weight" "Bitter Chocolate with Orange" 1 7.009 1 2.615 2 2.398 1 2.797 "no_weight_start" 20 "LAW" "m"
1824 49 "control" 27 "weight" "Tuc Cheese" 1.2 11.026 1 2.09 1 1.477 1 2.678 "no_weight_start" 20 "LAW" "m"
1825 49 "control" 28 "weight" "Milka Cream" 1 5.478 3 1.389 3 1.728 3 1.189 "no_weight_start" 20 "LAW" "m"
1826 49 "control" 29 "weight" "Maltesers" 0.4 21.777 0 0.967 0 1.041 0 3.001 "no_weight_start" 20 "LAW" "m"
1827 49 "control" 3 "no_weight" "Soft Fruitbears" 0.4 16.452 0 2.068 0 3.872 0 2.717 "no_weight_start" 20 "LAW" "m"
1828 49 "control" 30 "weight" "Lion" 0.5 15.818 2 14.991 2 2.259 1 3.697 "no_weight_start" 20 "LAW" "m"
1829 49 "control" 31 "weight" "Jelly Beans" 2 9.118 2 2.38 2 1.261 2 3.405 "no_weight_start" 20 "LAW" "m"
1830 49 "control" 32 "weight" "Haribo Happy Cherries" 2 12.643 2 2.174 2 7.374 2 1.909 "no_weight_start" 20 "LAW" "m"
1831 49 "control" 33 "weight" "Mars" 0.8 4.666 2 2.26 1 2.699 2 12.416 "no_weight_start" 20 "LAW" "m"
1832 49 "control" 34 "weight" "Lays Natural" 1.4 4.14 3 2.049 2 1.824 2 3.201 "no_weight_start" 20 "LAW" "m"
1833 49 "control" 35 "weight" "Fruity Winegums" 0.5 6.528 1 2.01 1 2.799 1 0.984 "no_weight_start" 20 "LAW" "m"
1834 49 "control" 36 "weight" "Bugles Cheese" 0.5 7.899 1 1.618 1 2.88 0 1.233 "no_weight_start" 20 "LAW" "m"
1835 49 "control" 37 "weight" "Cashews" 0.9 6.464 1 2.419 1 2.323 1 8.441 "no_weight_start" 20 "LAW" "m"
1836 49 "control" 38 "weight" "Digestive Minis Milk Chocolate" 0.7 13.149 0 1.834 2 5.888 1 2.76 "no_weight_start" 20 "LAW" "m"
1837 49 "control" 39 "weight" "Nut and Raisins Mix" 1 3.649 1 3.876 2 1.714 1 2.783 "no_weight_start" 20 "LAW" "m"
1838 49 "control" 4 "no_weight" "Bounty" 0.6 6.614 2 3.034 1 3.465 1 2.435 "no_weight_start" 20 "LAW" "m"
1839 49 "control" 40 "weight" "Fun Mix" 1.1 7.613 3 4.039 2 5.784 2 2.915 "no_weight_start" 20 "LAW" "m"
1840 49 "control" 41 "weight" "Haribo Gummibears" 2.5 7.432 3 1.687 3 1.314 3 1.299 "no_weight_start" 20 "LAW" "m"
1841 49 "control" 42 "weight" "Rolo" 0.7 4.938 2 1.772 1 1.377 1 1.679 "no_weight_start" 20 "LAW" "m"
1842 49 "control" 43 "weight" "Bounty Dark" 1 8.706 1 0.953 1 3.451 1 5.271 "no_weight_start" 20 "LAW" "m"
1843 49 "control" 44 "weight" "KitKat" 1.1 5.571 2 2.291 2 2.3 2 1.362 "no_weight_start" 20 "LAW" "m"
1844 49 "control" 5 "no_weight" "Chio Cheese" 1.25 8.956 2 4.066 2 2.68 1 5.419 "no_weight_start" 20 "LAW" "m"
1845 49 "control" 6 "no_weight" "Salty Licorice" 0.05 12.291 3 4.422 0 2.676 0 2.497 "no_weight_start" 20 "LAW" "m"
1846 49 "control" 7 "no_weight" "Nut Mix" 0.8 9.853 2 2.601 2 5.732 0 1.794 "no_weight_start" 20 "LAW" "m"
1847 49 "control" 8 "no_weight" "Haribo Happy Cola" 1.3 7.483 3 6.952 2 3.22 1 0.955 "no_weight_start" 20 "LAW" "m"
1848 49 "control" 9 "no_weight" "Pistachios" 1 6.56 1 1.05 1 2.933 1 5.98 "no_weight_start" 20 "LAW" "m"
1849 50 "control" 1 "weight" "Thai Sweet Chili Nuts" 0.5 11.846 1 7.558 1 13.903 1 11.202 "weight_start" 30 "other" "m"
1850 50 "control" 10 "weight" "Cashews" 0 6.141 3 5.563 0 2.57 0 4.228 "weight_start" 30 "other" "m"
1851 50 "control" 11 "weight" "KitKat Chunky" 1.2 7.374 3 8.229 3 5.586 3 5.349 "weight_start" 30 "other" "m"
1852 50 "control" 12 "weight" "Fruity Bottles" 0 7.859 0 2.878 0 7.104 0 2.011 "weight_start" 30 "other" "m"
1853 50 "control" 13 "weight" "Fun Mix" 1 6.616 2 4.947 1 6.668 1 4.616 "weight_start" 30 "other" "m"
1854 50 "control" 14 "weight" "Mars" 0.75 7.32 3 5.548 3 5.785 3 4.657 "weight_start" 30 "other" "m"
1855 50 "control" 15 "weight" "Maltesers" 0.78 13.306 2 4.917 2 4.67 2 4.481 "weight_start" 30 "other" "m"
1856 50 "control" 16 "weight" "Haribo Happy Cola" 0 7.375 0 2.117 0 3.956 0 1.231 "weight_start" 30 "other" "m"
1857 50 "control" 17 "weight" "Rolo" 1 6.88 1 3.638 1 4.424 1 3.601 "weight_start" 30 "other" "m"
1858 50 "control" 18 "weight" "Digestive Minis Milk Chocolate" 1 10.138 1 3.181 1 9.168 1 3.505 "weight_start" 30 "other" "m"
1859 50 "control" 19 "weight" "Milka Milk" 1 6.301 2 7.28 2 6.393 2 3.521 "weight_start" 30 "other" "m"
1860 50 "control" 2 "weight" "Chio Cheese" 1 10.044 2 6.92 1 5.675 1 6.841 "weight_start" 30 "other" "m"
1861 50 "control" 20 "weight" "Lays Paprika" 1 9.929 3 2.942 3 4.539 3 3.011 "weight_start" 30 "other" "m"
1862 50 "control" 21 "weight" "Bounty Dark" 1 4.517 1 3.584 1 4.25 1 1.994 "weight_start" 30 "other" "m"
1863 50 "control" 22 "weight" "Fruity Winegums" 0.5 5.881 0 2.05 1 4.978 1 13.951 "weight_start" 30 "other" "m"
1864 50 "control" 23 "no_weight" "Snack Zoutjes" 0.5 16.424 1 3.623 1 2.854 1 7.469 "weight_start" 30 "other" "m"
1865 50 "control" 24 "no_weight" "MundM Choco" 1 8.223 3 2.975 3 2.346 3 2.708 "weight_start" 30 "other" "m"
1866 50 "control" 25 "no_weight" "Tuc Cheese" 1 3.991 3 2.462 2 9.049 3 5.388 "weight_start" 30 "other" "m"
1867 50 "control" 26 "no_weight" "Snickers" 0.7 6.62 3 6.32 3 4.727 3 2.682 "weight_start" 30 "other" "m"
1868 50 "control" 27 "no_weight" "Milka Cream" 1 6.23 3 1.783 3 7.543 3 3.408 "weight_start" 30 "other" "m"
1869 50 "control" 28 "no_weight" "Soft Fruitbears" 0 5.333 0 2.671 0 0.516 0 0.634 "weight_start" 30 "other" "m"
1870 50 "control" 29 "no_weight" "Kinder Bueno" 0.7 10.704 3 2.05 3 2.415 3 5.099 "weight_start" 30 "other" "m"
1871 50 "control" 3 "weight" "Tuc Naturel" 1.5 19.153 3 8.773 2 7.893 2 7.919 "weight_start" 30 "other" "m"
1872 50 "control" 30 "no_weight" "Bounty" 0.5 7.276 3 3.291 0 4.409 0 2.618 "weight_start" 30 "other" "m"
1873 50 "control" 31 "no_weight" "Lion" 0.6 8.515 1 4.598 1 4.431 1 3.118 "weight_start" 30 "other" "m"
1874 50 "control" 32 "no_weight" "KitKat" 0.8 5.297 3 1.808 3 3.304 3 1.884 "weight_start" 30 "other" "m"
1875 50 "control" 33 "no_weight" "Choc Chip Minis" 0.5 8.693 1 5.875 2 3.237 2 7.833 "weight_start" 30 "other" "m"
1876 50 "control" 34 "no_weight" "Lays Natural" 0.9 6.757 3 2.864 3 14.313 3 7.867 "weight_start" 30 "other" "m"
1877 50 "control" 35 "no_weight" "Trio Zoutjes" 0 6.229 0 1.712 1 3.683 1 3.015 "weight_start" 30 "other" "m"
1878 50 "control" 36 "no_weight" "Jelly Beans" 0.5 7.841 0 2.452 1 1.728 1 3.906 "weight_start" 30 "other" "m"
1879 50 "control" 37 "no_weight" "Haribo Happy Cherries" 0.5 4.346 0 1.096 1 2.463 1 4.815 "weight_start" 30 "other" "m"
1880 50 "control" 38 "no_weight" "Sweet Licorice" 0 3.225 0 1.087 0 3.426 0 3.247 "weight_start" 30 "other" "m"
1881 50 "control" 39 "no_weight" "Nut Mix" 0 2.723 0 2.816 3 4.301 0 3.007 "weight_start" 30 "other" "m"
1882 50 "control" 4 "weight" "Salty Licorice" 1 4.863 0 3.312 1 5.235 1 5.052 "weight_start" 30 "other" "m"
1883 50 "control" 40 "no_weight" "Pistachios" 0 4.571 3 3.428 0 2.354 0 2.728 "weight_start" 30 "other" "m"
1884 50 "control" 41 "no_weight" "Bugles Cheese" 1 6.132 0 5.257 3 1.648 1 2.769 "weight_start" 30 "other" "m"
1885 50 "control" 42 "no_weight" "Cote dor BonBonBloc" 0.5 8.673 3 1.973 1 3.23 1 3.446 "weight_start" 30 "other" "m"
1886 50 "control" 43 "no_weight" "Haribo Gummibears" 0 4.09 1 2.483 0 3.351 0 11.737 "weight_start" 30 "other" "m"
1887 50 "control" 44 "no_weight" "Katjang Pedis" 0 4.238 0 2.452 0 1.489 0 2.089 "weight_start" 30 "other" "m"
1888 50 "control" 5 "weight" "Bitter Chocolate with Orange" 1.2 9.919 2 6.175 2 8.948 2 7.676 "weight_start" 30 "other" "m"
1889 50 "control" 6 "weight" "Skittles" 0.9 7.109 1 9.492 1 6.085 1 5.828 "weight_start" 30 "other" "m"
1890 50 "control" 7 "weight" "Kaas Zoutjes" 1 8.102 1 6.423 1 11.315 1 4.145 "weight_start" 30 "other" "m"
1891 50 "control" 8 "weight" "Nut and Raisins Mix" 0 9.311 3 5.559 0 4.519 0 2.107 "weight_start" 30 "other" "m"
1892 50 "control" 9 "weight" "Twix" 0.5 11.088 3 4.972 3 8.08 2 4.617 "weight_start" 30 "other" "m"
1893 51 "control" 1 "no_weight" "Skittles" 1.25 21.103 3 7.275 2 15.219 1 10.637 "no_weight_start" 21 "FASOS" "m"
1894 51 "control" 10 "no_weight" "Snickers" 1 4.521 3 2.761 1 5.8 1 7.598 "no_weight_start" 21 "FASOS" "m"
1895 51 "control" 11 "no_weight" "Tuc Naturel" 1.5 4.798 3 3.527 2 2.623 2 3.804 "no_weight_start" 21 "FASOS" "m"
1896 51 "control" 12 "no_weight" "Twix" 1 5.644 3 2.694 1 4.068 1 5.134 "no_weight_start" 21 "FASOS" "m"
1897 51 "control" 13 "no_weight" "Nut and Raisins Mix" 1.5 7.347 3 2.274 2 5.169 1 2.657 "no_weight_start" 21 "FASOS" "m"
1898 51 "control" 14 "no_weight" "Haribo Gummibears" 0 5.464 3 2.484 0 3.577 0 3.175 "no_weight_start" 21 "FASOS" "m"
1899 51 "control" 15 "no_weight" "Cashews" 2 6.157 3 2.239 3 4.131 3 8.256 "no_weight_start" 21 "FASOS" "m"
1900 51 "control" 16 "no_weight" "Lays Natural" 1.9 7.247 3 2.289 3 5.849 3 3.043 "no_weight_start" 21 "FASOS" "m"
1901 51 "control" 17 "no_weight" "Choc Chip Minis" 1.5 11.105 3 2.422 2 7.155 1 6.253 "no_weight_start" 21 "FASOS" "m"
1902 51 "control" 18 "no_weight" "Haribo Happy Cola" 0 3.832 3 4.332 0 3.525 0 3.754 "no_weight_start" 21 "FASOS" "m"
1903 51 "control" 19 "no_weight" "Katjang Pedis" 1.8 7.865 3 2.952 2 7.921 2 3.674 "no_weight_start" 21 "FASOS" "m"
1904 51 "control" 2 "no_weight" "Snack Zoutjes" 1 10.344 3 4.483 1 6.546 0 6.914 "no_weight_start" 21 "FASOS" "m"
1905 51 "control" 20 "no_weight" "Trio Zoutjes" 1 5.431 2 5.86 1 4.221 0 6.975 "no_weight_start" 21 "FASOS" "m"
1906 51 "control" 21 "no_weight" "Milka Milk" 1 4.19 3 4.108 1 4.52 1 2.217 "no_weight_start" 21 "FASOS" "m"
1907 51 "control" 22 "no_weight" "Soft Fruitbears" 0 5.131 3 3.188 0 3.876 0 5.384 "no_weight_start" 21 "FASOS" "m"
1908 51 "control" 23 "weight" "Thai Sweet Chili Nuts" 2 9.024 3 1.945 3 9.604 2 8.461 "no_weight_start" 21 "FASOS" "m"
1909 51 "control" 24 "weight" "KitKat" 1 6.038 3 2.167 2 6.581 1 1.959 "no_weight_start" 21 "FASOS" "m"
1910 51 "control" 25 "weight" "Mars" 1 4.765 3 2.147 1 4.527 1 5.863 "no_weight_start" 21 "FASOS" "m"
1911 51 "control" 26 "weight" "Kinder Bueno" 2 5.172 3 4.184 3 4.858 2 5.049 "no_weight_start" 21 "FASOS" "m"
1912 51 "control" 27 "weight" "Lays Paprika" 2 4.771 3 2.032 3 4.299 2 4.462 "no_weight_start" 21 "FASOS" "m"
1913 51 "control" 28 "weight" "Kaas Zoutjes" 1.75 4.673 3 3.193 2 3.385 1 7.293 "no_weight_start" 21 "FASOS" "m"
1914 51 "control" 29 "weight" "MundM Choco" 1 5.1 3 2.223 1 4.472 1 2.589 "no_weight_start" 21 "FASOS" "m"
1915 51 "control" 3 "no_weight" "Bounty Dark" 1.5 9.201 3 5.241 2 9.528 1 5.529 "no_weight_start" 21 "FASOS" "m"
1916 51 "control" 30 "weight" "Bitter Chocolate with Orange" 0 3.833 3 2.726 0 2.978 0 2.089 "no_weight_start" 21 "FASOS" "m"
1917 51 "control" 31 "weight" "Tuc Cheese" 1.75 10.294 3 2.203 2 3.204 2 5.167 "no_weight_start" 21 "FASOS" "m"
1918 51 "control" 32 "weight" "Digestive Minis Milk Chocolate" 2.2 10.846 3 2.74 2 4.596 2 5.493 "no_weight_start" 21 "FASOS" "m"
1919 51 "control" 33 "weight" "Fruity Bottles" 0 3.487 3 2.617 0 3.21 0 3.412 "no_weight_start" 21 "FASOS" "m"
1920 51 "control" 34 "weight" "Haribo Happy Cherries" 0 2.082 3 2.588 0 3.545 0 2.86 "no_weight_start" 21 "FASOS" "m"
1921 51 "control" 35 "weight" "Chio Cheese" 2 4.501 3 2.274 3 5.058 3 2.899 "no_weight_start" 21 "FASOS" "m"
1922 51 "control" 36 "weight" "Sweet Licorice" 0 2.94 2 5.223 0 2.556 0 5.641 "no_weight_start" 21 "FASOS" "m"
1923 51 "control" 37 "weight" "Fun Mix" 1.5 4.787 2 4.374 1 3.107 1 3.088 "no_weight_start" 21 "FASOS" "m"
1924 51 "control" 38 "weight" "Nut Mix" 2 5.119 3 4.565 3 5.112 3 2.541 "no_weight_start" 21 "FASOS" "m"
1925 51 "control" 39 "weight" "Fruity Winegums" 0 2.022 3 2.984 0 5.542 0 2.853 "no_weight_start" 21 "FASOS" "m"
1926 51 "control" 4 "no_weight" "KitKat Chunky" 1.75 7.631 3 4.172 2 3.915 2 7.859 "no_weight_start" 21 "FASOS" "m"
1927 51 "control" 40 "weight" "Pistachios" 3.2 8.683 3 3.247 3 3.722 3 3.573 "no_weight_start" 21 "FASOS" "m"
1928 51 "control" 41 "weight" "Jelly Beans" 1 5.946 3 2.451 1 4.113 1 2.508 "no_weight_start" 21 "FASOS" "m"
1929 51 "control" 42 "weight" "Milka Cream" 2 10.171 3 2.156 2 6.434 2 4.152 "no_weight_start" 21 "FASOS" "m"
1930 51 "control" 43 "weight" "Lion" 1.85 9.748 3 2.854 2 2.748 2 5.392 "no_weight_start" 21 "FASOS" "m"
1931 51 "control" 44 "weight" "Bounty" 1.85 4.506 3 2.209 2 2.84 2 7.734 "no_weight_start" 21 "FASOS" "m"
1932 51 "control" 5 "no_weight" "Maltesers" 1.75 5.913 3 2.973 2 6.287 2 5.731 "no_weight_start" 21 "FASOS" "m"
1933 51 "control" 6 "no_weight" "Bugles Cheese" 2 7.538 3 2.911 3 5.886 2 8.011 "no_weight_start" 21 "FASOS" "m"
1934 51 "control" 7 "no_weight" "Rolo" 1 10.391 3 3.377 0 5.457 0 2.832 "no_weight_start" 21 "FASOS" "m"
1935 51 "control" 8 "no_weight" "Cote dor BonBonBloc" 2 8.699 3 7.056 2 3.905 2 3.368 "no_weight_start" 21 "FASOS" "m"
1936 51 "control" 9 "no_weight" "Salty Licorice" 0 7.133 3 3.947 0 4.064 0 2.4 "no_weight_start" 21 "FASOS" "m"
1937 52 "control" 1 "weight" "Fun Mix" 0 10.047 2 8.344 0 5.626 0 3.602 "weight_start" 27 "FPN" "m"
1938 52 "control" 10 "weight" "MundM Choco" 0 3.9 2 5.243 0 2.228 0 2.778 "weight_start" 27 "FPN" "m"
1939 52 "control" 11 "weight" "Thai Sweet Chili Nuts" 2.4 15.397 3 4.01 1 3.353 1 12.617 "weight_start" 27 "FPN" "m"
1940 52 "control" 12 "weight" "Milka Cream" 0.8 10.918 3 2.724 0 4.877 0 9.416 "weight_start" 27 "FPN" "m"
1941 52 "control" 13 "weight" "Haribo Happy Cola" 1.4 8.669 3 2.957 0 3.603 0 11.229 "weight_start" 27 "FPN" "m"
1942 52 "control" 14 "weight" "Bounty Dark" 0 3.368 2 7.794 0 5.987 0 6.173 "weight_start" 27 "FPN" "m"
1943 52 "control" 15 "weight" "KitKat" 0.4 9.793 1 4.366 1 6.528 1 4.305 "weight_start" 27 "FPN" "m"
1944 52 "control" 16 "weight" "Fruity Bottles" 1 9.692 3 2.384 0 6.181 0 4.388 "weight_start" 27 "FPN" "m"
1945 52 "control" 17 "weight" "Lays Paprika" 1.8 14.978 3 3.341 1 12.505 1 8.183 "weight_start" 27 "FPN" "m"
1946 52 "control" 18 "weight" "Kaas Zoutjes" 2.75 19.675 0 4.047 2 14.201 0 9.452 "weight_start" 27 "FPN" "m"
1947 52 "control" 19 "weight" "Salty Licorice" 0 4.146 1 3.329 0 2.554 0 2.596 "weight_start" 27 "FPN" "m"
1948 52 "control" 2 "weight" "Soft Fruitbears" 0.5 15.807 3 5.902 0 4.872 1 17.116 "weight_start" 27 "FPN" "m"
1949 52 "control" 20 "weight" "Chio Cheese" 1.8 11.057 1 3.054 2 8.586 1 11.286 "weight_start" 27 "FPN" "m"
1950 52 "control" 21 "weight" "Snickers" 1 12.013 2 5.57 0 8.732 0 5.957 "weight_start" 27 "FPN" "m"
1951 52 "control" 22 "weight" "Skittles" 0.8 11.23 3 2.45 0 2.754 2 6.165 "weight_start" 27 "FPN" "m"
1952 52 "control" 23 "no_weight" "Mars" 0.7 10.651 3 4.14 0 2.391 1 5.072 "weight_start" 27 "FPN" "m"
1953 52 "control" 24 "no_weight" "Nut and Raisins Mix" 1.5 9.438 1 9.877 1 8.26 1 4.651 "weight_start" 27 "FPN" "m"
1954 52 "control" 25 "no_weight" "Jelly Beans" 1.4 24.485 3 5.314 0 4.123 1 4.15 "weight_start" 27 "FPN" "m"
1955 52 "control" 26 "no_weight" "Digestive Minis Milk Chocolate" 2.2 16.07 0 9.544 0 2.646 2 4.338 "weight_start" 27 "FPN" "m"
1956 52 "control" 27 "no_weight" "Bugles Cheese" 1.7 15.924 0 2.178 1 5.5 2 8.053 "weight_start" 27 "FPN" "m"
1957 52 "control" 28 "no_weight" "Fruity Winegums" 1 7.579 3 1.783 0 2.884 0 7.124 "weight_start" 27 "FPN" "m"
1958 52 "control" 29 "no_weight" "Cote dor BonBonBloc" 4 45.04 0 2.076 0 3.17 3 4.179 "weight_start" 27 "FPN" "m"
1959 52 "control" 3 "weight" "Pistachios" 2.4 12.293 3 7.254 0 5.263 1 5.462 "weight_start" 27 "FPN" "m"
1960 52 "control" 30 "no_weight" "Haribo Gummibears" 0.6 10.764 3 3.096 0 5.723 0 5.489 "weight_start" 27 "FPN" "m"
1961 52 "control" 31 "no_weight" "Trio Zoutjes" 1.5 13.851 0 2.785 2 6.817 1 16.802 "weight_start" 27 "FPN" "m"
1962 52 "control" 32 "no_weight" "Rolo" 1 10.28 0 5.369 0 4.33 1 3.443 "weight_start" 27 "FPN" "m"
1963 52 "control" 33 "no_weight" "Milka Milk" 1.3 14.238 3 7.947 0 3.061 0 4.804 "weight_start" 27 "FPN" "m"
1964 52 "control" 34 "no_weight" "KitKat Chunky" 0.4 14.724 3 3.084 1 8.537 1 4.927 "weight_start" 27 "FPN" "m"
1965 52 "control" 35 "no_weight" "Twix" 0.6 13.825 3 2.941 1 10.082 0 4.52 "weight_start" 27 "FPN" "m"
1966 52 "control" 36 "no_weight" "Tuc Cheese" 0.4 14.618 1 3.467 1 3.735 0 2.779 "weight_start" 27 "FPN" "m"
1967 52 "control" 37 "no_weight" "Snack Zoutjes" 1.3 12.331 0 3.016 1 4.228 1 6.156 "weight_start" 27 "FPN" "m"
1968 52 "control" 38 "no_weight" "Lays Natural" 2 10.627 3 2.872 2 7.496 1 6.121 "weight_start" 27 "FPN" "m"
1969 52 "control" 39 "no_weight" "Sweet Licorice" 0 3.184 1 3.409 0 2.594 0 2.617 "weight_start" 27 "FPN" "m"
1970 52 "control" 4 "weight" "Tuc Naturel" 0 7.355 1 6.047 0 4.119 0 4.894 "weight_start" 27 "FPN" "m"
1971 52 "control" 40 "no_weight" "Haribo Happy Cherries" 0.6 18.533 3 3.336 0 1.952 0 4.484 "weight_start" 27 "FPN" "m"
1972 52 "control" 41 "no_weight" "Maltesers" 1.7 11.947 0 1.753 0 4.05 1 4.189 "weight_start" 27 "FPN" "m"
1973 52 "control" 42 "no_weight" "Katjang Pedis" 2.5 12.842 0 2.835 1 13.497 1 3.549 "weight_start" 27 "FPN" "m"
1974 52 "control" 43 "no_weight" "Cashews" 3 5.3 3 2.987 1 2.511 1 3.074 "weight_start" 27 "FPN" "m"
1975 52 "control" 44 "no_weight" "Bounty" 0.7 12.025 2 11.679 0 16.195 0 2.787 "weight_start" 27 "FPN" "m"
1976 52 "control" 5 "weight" "Kinder Bueno" 1 7.91 2 9.899 0 9.117 0 3.981 "weight_start" 27 "FPN" "m"
1977 52 "control" 6 "weight" "Bitter Chocolate with Orange" 1.7 27.578 1 9.606 0 4.073 0 4.769 "weight_start" 27 "FPN" "m"
1978 52 "control" 7 "weight" "Nut Mix" 2 8.436 3 4.023 0 8.346 1 7.28 "weight_start" 27 "FPN" "m"
1979 52 "control" 8 "weight" "Lion" 0.1 20.089 2 3.987 0 2.782 0 6.541 "weight_start" 27 "FPN" "m"
1980 52 "control" 9 "weight" "Choc Chip Minis" 1.4 12.017 1 4.043 0 3.337 0 24.66 "weight_start" 27 "FPN" "m"
1981 53 "control" 1 "no_weight" "Salty Licorice" 0.45 8.856 1 4.684 1 5.34 0 7.553 "no_weight_start" 20 "FHML" "m"
1982 53 "control" 10 "no_weight" "Haribo Gummibears" 0.6 5.911 3 1.862 2 4.052 1 3.379 "no_weight_start" 20 "FHML" "m"
1983 53 "control" 11 "no_weight" "KitKat" 1 8.122 3 2.708 2 4.54 1 3.246 "no_weight_start" 20 "FHML" "m"
1984 53 "control" 12 "no_weight" "Bugles Cheese" 0.9 7.154 3 2.27 3 2.74 2 1.969 "no_weight_start" 20 "FHML" "m"
1985 53 "control" 13 "no_weight" "Snack Zoutjes" 0.4 7.551 2 2.593 1 2.641 1 6.373 "no_weight_start" 20 "FHML" "m"
1986 53 "control" 14 "no_weight" "Pistachios" 1.75 8.887 2 2.542 3 3.111 1 3.028 "no_weight_start" 20 "FHML" "m"
1987 53 "control" 15 "no_weight" "Thai Sweet Chili Nuts" 1.2 6.998 1 6.894 2 2.376 2 2.858 "no_weight_start" 20 "FHML" "m"
1988 53 "control" 16 "no_weight" "Skittles" 1.3 4.83 3 5.173 3 1.793 2 4.368 "no_weight_start" 20 "FHML" "m"
1989 53 "control" 17 "no_weight" "Tuc Cheese" 0.9 4.988 3 2.015 1 2.165 1 8.005 "no_weight_start" 20 "FHML" "m"
1990 53 "control" 18 "no_weight" "Haribo Happy Cherries" 0.5 5.179 2 2.699 1 2.212 1 4.6 "no_weight_start" 20 "FHML" "m"
1991 53 "control" 19 "no_weight" "Milka Milk" 0.85 5.112 2 1.553 2 9.814 1 2.324 "no_weight_start" 20 "FHML" "m"
1992 53 "control" 2 "no_weight" "Mars" 1.05 9.702 3 3.315 2 3.79 2 4.979 "no_weight_start" 20 "FHML" "m"
1993 53 "control" 20 "no_weight" "Lion" 1.8 7.099 3 1.804 3 2.637 3 3.263 "no_weight_start" 20 "FHML" "m"
1994 53 "control" 21 "no_weight" "Fruity Winegums" 0.8 6.615 2 2.826 1 3.311 1 1.847 "no_weight_start" 20 "FHML" "m"
1995 53 "control" 22 "no_weight" "Maltesers" 1 5.147 3 2.056 1 4.761 0 2.651 "no_weight_start" 20 "FHML" "m"
1996 53 "control" 23 "weight" "Jelly Beans" 0.5 4.895 2 3.721 2 5.125 0 2.748 "no_weight_start" 20 "FHML" "m"
1997 53 "control" 24 "weight" "Haribo Happy Cola" 1 4.673 3 1.908 2 7.925 1 3.438 "no_weight_start" 20 "FHML" "m"
1998 53 "control" 25 "weight" "Lays Paprika" 0.7 8.681 3 2.612 1 3.096 0 33.764 "no_weight_start" 20 "FHML" "m"
1999 53 "control" 26 "weight" "Tuc Naturel" 0.95 5.488 3 2.109 2 2.846 2 2.641 "no_weight_start" 20 "FHML" "m"
[truncated: 201 more rows]
